# Supplementary material for: Genome-wide identification of binding sites for NAC and YABBY transcription factors and co-regulated genes during soybean seedling development by ChIP-Seq and RNA-Seq
Source: BMC Genomics. 2013 Jul 16;14:477. doi: 10.1186/1471-2164-14-477 (PMC3720225; doi:10.1186/1471-2164-14-477)
Supplement: Additional file 1 — Peaks detected for NAC transcription factor binding sites by MACS software. [file 1471-2164-14-477-S1.xlsx]

## Sheet: Additional file 1
Additional File 1: Peaks detected for NAC transcription factor binding sites by MACS software
Chr	start	end	length	summit	tags	#NAME?	fold_enrichment	Summit Position	Location	Gene Model	Strand	mRNA Start	mRNA End
scaffold_41	33472	35540	2069	1138	109	107.36	4.01	34610	intron	Glyma0041s00210.1	+	28558	39279
scaffold_41	166747	168214	1468	1228	76	68.6	4.59	167975	intron	Glyma0041s00360.1	-	165729	171800
scaffold_48	41686	42926	1241	1051	45	64.61	3.82	42737	intron	Glyma0048s00280.2	-	41054	46509
Gm01	255186	255691	506	308	20	55.95	5.69	255494	intron	Glyma01g00450.1	+	248919	260637
Gm01	270312	271086	775	303	30	69.67	5.35	270615	intron	Glyma01g00470.1	+	269735	273995
Gm01	304259	305304	1046	381	52	80.21	4.1	304640	CDS	Glyma01g00520.1	-	303950	308127
Gm01	451535	453244	1710	288	70	88.73	4.05	451823	intron	Glyma01g00790.1	+	447263	453180
Gm01	568595	571004	2410	662	116	112.59	3.75	569257	intron	Glyma01g00910.1	-	567591	571678
Gm01	626804	628557	1754	218	86	255.2	6.5	627022	Promoter	Glyma01g00980.1	+	627759	641836
Gm01	911849	913504	1656	765	62	66.62	4.32	912614	intron	Glyma01g01270.1	+	908209	916862
Gm01	1097404	1099116	1713	902	62	122.21	5.73	1098306	CDS	Glyma01g01500.1	-	1095457	1099007
Gm01	1185629	1186728	1100	902	37	83.65	5.28	1186531	intron	Glyma01g01580.1	-	1185782	1188736
Gm01	1362207	1363076	870	432	42	53.06	5.02	1362639	Promoter	Glyma01g01790.2	-	1357514	1362465
Gm01	1661008	1663379	2372	1938	105	93.55	4.57	1662946	CDS	Glyma01g02160.1	+	1662474	1662971
Gm01	2039487	2043476	3990	1923	203	154.81	3.66	2041410	Promoter	Glyma01g02520.1	-	2038305	2040972
Gm01	2243802	2244807	1006	842	45	53.05	3.21	2244644	Promoter	Glyma01g02760.1	-	2239142	2244231
Gm01	2283258	2284929	1672	1132	70	65.72	4.13	2284390	CDS	Glyma01g02790.1	-	2280471	2285921
Gm01	2392927	2394343	1417	337	66	71.27	3.93	2393264	intron	Glyma01g02890.1	+	2374003	2395373
Gm01	2397703	2400306	2604	1051	132	59.99	3.21	2398754	intron	Glyma01g02900.1	+	2398119	2407017
Gm01	2419697	2421826	2130	381	97	84.31	3.54	2420078	CDS	Glyma01g02920.1	+	2419559	2420895
Gm01	3002488	3004402	1915	478	77	57.61	3.95	3002966	intron	Glyma01g03490.1	-	2997771	3003162
Gm01	3115799	3116482	684	412	25	60.51	4.88	3116211	intron	Glyma01g03600.1	+	3115435	3119052
Gm01	3153861	3156129	2269	1034	95	71.27	4.37	3154895	intron	Glyma01g03690.1	-	3152228	3157274
Gm01	3488599	3489321	723	255	31	67.81	6.63	3488854	CDS	Glyma01g04000.1	+	3488013	3493990
Gm01	3523304	3524133	830	363	40	73.39	5.66	3523667	Promoter	Glyma01g04050.1	+	3524161	3527703
Gm01	3524769	3526556	1788	634	76	72.94	4.13	3525403	intron	Glyma01g04050.1	+	3524161	3527703
Gm01	3567369	3569176	1808	1278	75	89.58	4.08	3568647	Promoter	Glyma01g04100.1	-	3565423	3567749
Gm01	3773754	3774830	1077	704	49	140.01	7.72	3774458	CDS	Glyma01g04270.1	-	3770902	3774518
Gm01	5267559	5268414	856	371	33	74.95	6.5	5267930	Promoter	Glyma01g05440.1	-	5264176	5267810
Gm01	5489740	5490293	554	191	26	71.4	5.64	5489931	Promoter	Glyma01g05750.1	+	5490270	5498435
Gm01	35980567	35981104	538	387	20	51.96	6.1	35980954	Promoter	Glyma01g27000.1	-	35977366	35980641
Gm01	43094596	43095362	767	405	33	92.93	6.1	43095001	Promoter	Glyma01g31860.1	-	43090594	43094028
Gm01	44368634	44369384	751	278	28	68	6.1	44368912	Promoter	Glyma01g32790.1	-	44365559	44368177
Gm01	44832428	44832838	411	194	18	57.85	6.5	44832622	CDS	Glyma01g33150.1	-	44831612	44835962
Gm01	47001903	47002770	868	416	31	50.45	4.91	47002319	intron	Glyma01g34590.1	-	46995428	47009945
Gm01	47279335	47279841	507	308	21	51.68	4.94	47279643	Promoter	Glyma01g34800.1	-	47276347	47279531
Gm01	47518648	47519312	665	179	23	52.71	5.28	47518827	Promoter	Glyma01g34980.1	-	47515153	47518589
Gm01	47518648	47519312	665	179	23	52.71	5.28	47518827	Promoter	Glyma01g34990.1	+	47519727	47522901
Gm01	47894609	47896467	1859	672	78	66.96	3.28	47895281	intron	Glyma01g35390.1	+	47892544	47901245
Gm01	47925398	47926340	943	231	42	119.17	6.91	47925629	Promoter	Glyma01g35430.1	+	47926149	47931104
Gm01	47930539	47931985	1447	433	66	139.24	7.53	47930972	three_prime_UTR	Glyma01g35430.1	+	47926149	47931104
Gm01	48088150	48093199	5050	1217	240	77.04	3.52	48089367	CDS	Glyma01g35600.1	+	48088756	48092648
Gm01	48252045	48253263	1219	661	55	95.35	5.44	48252706	intron	Glyma01g35730.1	-	48251599	48253821
Gm01	48267897	48268519	623	459	22	52.36	4.88	48268356	intron	Glyma01g35760.1	+	48267268	48269062
Gm01	48427124	48428719	1596	456	65	57.9	3.44	48427580	Promoter	Glyma01g35980.1	-	48423357	48426990
Gm01	48542221	48543169	949	735	40	89.2	5.64	48542956	Promoter	Glyma01g36080.1	-	48537862	48542471
Gm01	48538147	48538782	636	188	33	54.48	4.36	48538335	CDS	Glyma01g36080.1	-	48537862	48542471
Gm01	48565961	48566897	937	436	33	58.44	8.82	48566397	Promoter	Glyma01g36090.1	+	48567029	48569147
Gm01	48636054	48637054	1001	189	38	65.58	4.59	48636243	three_prime_UTR	Glyma01g36150.1	+	48632157	48636289
Gm01	48679339	48680677	1339	830	54	87.39	4.3	48680169	CDS	Glyma01g36180.1	+	48677542	48687009
Gm01	48757604	48759282	1679	436	60	90.94	4.59	48758040	intron	Glyma01g36280.1	+	48755778	48766025
Gm01	48759885	48761071	1187	811	55	60.61	4.15	48760696	intron	Glyma01g36280.1	+	48755778	48766025
Gm01	48909277	48910158	882	426	30	51.27	5.64	48909703	Promoter	Glyma01g36410.1	-	48903170	48909585
Gm01	49021637	49022390	754	304	29	53.92	6.22	49021941	Promoter	Glyma01g36540.1	+	49022249	49023121
Gm01	49085756	49087135	1380	380	56	86.38	5.2	49086136	intron	Glyma01g36630.1	-	49085005	49093758
Gm01	49323099	49326422	3324	904	147	129.92	4.37	49324003	intron	Glyma01g36920.1	-	49323136	49326821
Gm01	49365106	49366216	1111	922	45	53.71	3.57	49366028	Promoter	Glyma01g36970.1	-	49364295	49365607
Gm01	49366716	49368853	2138	361	99	110.89	3.9	49367077	intron	Glyma01g36980.1	-	49366759	49374673
Gm01	49369698	49371610	1913	602	82	230.78	9.76	49370300	intron	Glyma01g36980.1	-	49366759	49374673
Gm01	49541627	49542238	612	360	24	59.23	6.5	49541987	intron	Glyma01g37140.1	-	49520639	49551771
Gm01	49641212	49642048	837	522	33	62.06	5.57	49641734	intron	Glyma01g37290.1	-	49639993	49643757
Gm01	49900043	49903557	3515	378	151	61.76	3	49900421	intron	Glyma01g37580.1	+	49898489	49905361
Gm01	49968722	49969940	1219	402	52	53.83	4.81	49969124	Promoter	Glyma01g37640.1	-	49963902	49968413
Gm01	50043670	50044635	966	707	41	110.24	5.69	50044377	Promoter	Glyma01g37730.1	-	50039749	50043865
Gm01	50165726	50167388	1663	1204	75	73.88	4.37	50166930	intron	Glyma01g37930.1	-	50166561	50169380
Gm01	50168527	50169977	1451	427	65	66.85	5.1	50168954	intron	Glyma01g37930.1	-	50166561	50169380
Gm01	50466480	50467379	900	701	44	50.38	3.3	50467181	intron	Glyma01g38340.1	+	50465592	50468371
Gm01	50669125	50670321	1197	723	54	62.53	3.9	50669848	Promoter	Glyma01g38630.1	-	50667387	50669162
Gm01	50824055	50825605	1551	425	61	85.77	4.3	50824480	CDS	Glyma01g38780.1	-	50823651	50825788
Gm01	50886750	50887777	1028	833	45	50.73	3.9	50887583	intron	Glyma01g38890.1	-	50885117	50891301
Gm01	50950130	50951416	1287	854	59	166.97	8.54	50950984	Promoter	Glyma01g38970.1	+	50951266	50952770
Gm01	51087947	51088939	993	472	47	50.62	4.38	51088419	intron	Glyma01g39110.1	+	51086425	51105558
Gm01	51367694	51370952	3259	549	161	218.12	5.79	51368243	CDS	Glyma01g39430.1	+	51363249	51376213
Gm01	51415372	51417394	2023	423	77	69.58	3.14	51415795	intron	Glyma01g39490.1	-	51412887	51422631
Gm01	51438347	51439165	819	419	30	57.55	6.35	51438766	five_prime_UTR	Glyma01g39510.1	-	51431742	51438834
Gm01	51514552	51516121	1570	677	70	60.81	3.13	51515229	Promoter	Glyma01g39570.1	+	51516018	51517278
Gm01	51534168	51535352	1185	659	48	64.18	4.08	51534827	Promoter	Glyma01g39600.2	-	51532858	51534768
Gm01	51568201	51569407	1207	461	59	59.13	4.39	51568662	intron	Glyma01g39650.1	+	51566327	51573445
Gm01	51732646	51734279	1634	346	80	76.45	4.39	51732992	Promoter	Glyma01g39900.1	+	51733824	51738887
Gm01	51991592	51993120	1529	980	64	119.36	6.22	51992572	intron	Glyma01g40220.1	-	51988062	51995254
Gm01	52069995	52071793	1799	1398	107	99.53	4.29	52071393	Promoter	Glyma01g40330.1	+	52071542	52073851
Gm01	52256365	52257732	1368	871	70	83.32	4.81	52257236	three_prime_UTR	Glyma01g40550.1	-	52257057	52259573
Gm01	52330034	52331249	1216	480	55	51.79	4.38	52330514	CDS	Glyma01g40630.1	-	52329397	52330871
Gm01	52364827	52366151	1325	536	79	82.21	4.08	52365363	Promoter	Glyma01g40670.1	-	52363883	52364897
Gm01	52587814	52588507	694	294	39	60.65	4.79	52588108	intron	Glyma01g40930.1	+	52587561	52590254
Gm01	52611256	52612395	1140	370	47	119.92	6.5	52611626	five_prime_UTR	Glyma01g41030.2	-	52610263	52611864
Gm01	52623123	52623636	514	326	20	50.91	5.73	52623449	Promoter	Glyma01g41070.1	-	52622088	52623263
Gm01	52776884	52778163	1280	953	56	60.39	4.59	52777837	CDS	Glyma01g41190.1	+	52777737	52780873
Gm01	52869941	52871939	1999	1439	83	77.28	3.9	52871380	Promoter	Glyma01g41340.1	-	52868275	52871090
Gm01	52979830	52982077	2248	818	98	142.41	5.93	52980648	Promoter	Glyma01g41490.1	-	52977720	52980385
Gm01	52982237	52983227	991	300	49	90.63	5.12	52982537	CDS	Glyma01g41500.1	-	52981865	52984270
Gm01	53067847	53069154	1308	670	62	57.34	3.59	53068517	Promoter	Glyma01g41610.1	+	53069154	53069823
Gm01	53130202	53130942	741	543	37	66.53	5.09	53130745	Promoter	Glyma01g41690.2	-	53125151	53130580
Gm01	53608686	53610161	1476	415	61	56.95	4.59	53609101	intron	Glyma01g42330.1	-	53606711	53609546
Gm01	53933166	53934988	1823	272	88	108.85	5.27	53933438	three_prime_UTR	Glyma01g42730.1	+	53930017	53933610
Gm01	53933166	53934988	1823	272	88	108.85	5.27	53933438	three_prime_UTR	Glyma01g42730.2	+	53930017	53933610
Gm01	53933166	53934988	1823	272	88	108.85	5.27	53933438	three_prime_UTR	Glyma01g42730.3	+	53930017	53933610
Gm01	53980263	53983370	3108	2589	125	53.3	3.12	53982852	Promoter	Glyma01g42820.1	+	53983778	53986521
Gm01	53988955	53990504	1550	645	87	58.86	3.82	53989600	Promoter	Glyma01g42840.1	+	53990093	53991434
Gm01	54014083	54015745	1663	689	92	59.09	3.97	54014772	intron	Glyma01g42890.1	-	54009167	54025550
Gm01	54337110	54338218	1109	668	51	83.49	4.59	54337778	Promoter	Glyma01g43290.1	+	54337924	54341284
Gm01	54339178	54340762	1585	487	67	64.81	4.81	54339665	intron	Glyma01g43290.1	+	54337924	54341284
Gm01	54351080	54353277	2198	869	78	50.75	3.21	54351949	intron	Glyma01g43320.1	+	54350541	54353279
Gm01	54354556	54357832	3277	1585	143	64.56	3.35	54356141	Promoter	Glyma01g43330.1	+	54356391	54358162
Gm01	54416535	54417502	968	665	40	63.08	5.73	54417200	Promoter	Glyma01g43380.1	-	54414264	54416634
Gm01	54416535	54417502	968	665	40	63.08	5.73	54417200	Promoter	Glyma01g43390.1	+	54417857	54422725
Gm01	54634199	54634966	768	407	39	65.44	6.27	54634606	intron	Glyma01g43680.1	+	54628737	54636069
Gm01	54829200	54830580	1381	1034	57	67.63	4.08	54830234	intron	Glyma01g44000.1	+	54828177	54830828
Gm01	54832705	54833863	1159	914	53	70.03	4.59	54833619	intron	Glyma01g44010.1	+	54832588	54837067
Gm01	54846353	54847903	1551	821	84	99.4	3.99	54847174	three_prime_UTR	Glyma01g44030.1	-	54846875	54848572
Gm01	54915994	54918268	2275	967	102	84.89	3.13	54916961	Promoter	Glyma01g44150.1	+	54917206	54919421
Gm01	54931187	54932295	1109	874	52	142.27	6.88	54932061	intron	Glyma01g44190.1	+	54930719	54937926
Gm01	54936010	54936717	708	262	27	50.35	4.91	54936272	intron	Glyma01g44190.1	+	54930719	54937926
Gm01	55320999	55322705	1707	737	72	68.46	3.44	55321736	Promoter	Glyma01g44790.1	-	55318363	55321438
Gm01	55373552	55375758	2207	991	95	142.9	5.16	55374543	three_prime_UTR	Glyma01g44900.3	+	55367466	55374681
Gm01	55377749	55382323	4575	4201	197	136.13	3.96	55381950	Promoter	Glyma01g44910.1	-	55378513	55381359
Gm01	55501279	55504197	2919	1385	144	177.44	4.36	55502664	Promoter	Glyma01g45080.1	-	55499934	55502394
Gm01	55529100	55531635	2536	1558	108	77.61	3.54	55530658	intron	Glyma01g45150.1	-	55529283	55532143
Gm01	55534922	55536012	1091	881	49	57.26	3.9	55535803	CDS	Glyma01g45160.1	+	55533850	55536481
Gm01	55533472	55534359	888	506	36	56.09	5.73	55533978	five_prime_UTR	Glyma01g45160.1	+	55533850	55536481
Gm01	55597705	55598808	1104	581	42	63.62	5.2	55598286	intron	Glyma01g45220.1	+	55573237	55619720
Gm01	55640040	55642183	2144	962	97	195.65	7.54	55641002	intron	Glyma01g45270.1	+	55640622	55641371
Gm01	55702691	55704050	1360	794	58	58.75	4.13	55703485	Promoter	Glyma01g45420.1	-	55701413	55703055
Gm01	55868195	55868687	493	265	21	63.33	6.91	55868460	three_prime_UTR	Glyma01g45700.1	-	55868120	55871936
Gm02	359185	360977	1793	814	82	66.07	3.99	359999	intron	Glyma02g00580.1	+	356347	371546
Gm02	380252	380853	602	179	28	52.14	5.12	380431	intron	Glyma02g00590.1	+	379821	384959
Gm02	446408	448016	1609	578	63	65.72	4.84	446986	CDS	Glyma02g00650.1	-	446741	450634
Gm02	656486	659201	2716	987	130	54.36	3.32	657473	intron	Glyma02g00850.2	-	653323	658784
Gm02	686897	689623	2727	2220	115	55.28	3.85	689117	Promoter	Glyma02g00890.1	-	687882	688388
Gm02	906149	907337	1189	378	50	71.59	3.54	906527	CDS	Glyma02g01220.1	+	903797	907894
Gm02	906149	907337	1189	378	50	71.59	3.54	906527	CDS	Glyma02g01220.2	+	903560	907894
Gm02	906149	907337	1189	378	50	71.59	3.54	906527	CDS	Glyma02g01220.3	+	903560	907894
Gm02	1065668	1067233	1566	802	64	57.66	3.21	1066470	CDS	Glyma02g01480.1	+	1065330	1072895
Gm02	1071760	1074088	2329	342	100	79.32	4.27	1072102	CDS	Glyma02g01480.1	+	1065330	1072895
Gm02	1100451	1101516	1066	256	38	52.22	4.28	1100707	Promoter	Glyma02g01540.1	+	1100881	1109708
Gm02	1101802	1103029	1228	699	54	81.18	4.85	1102501	CDS	Glyma02g01540.1	+	1100881	1109708
Gm02	1136913	1138276	1364	781	56	103.03	5.57	1137694	intron	Glyma02g01610.1	+	1135843	1146715
Gm02	1269630	1270472	843	557	32	77.67	5.69	1270187	Promoter	Glyma02g01750.3	+	1271084	1276344
Gm02	1486182	1487689	1508	411	67	110.46	5.16	1486593	Promoter	Glyma02g02050.1	+	1487572	1488436
Gm02	1544382	1546305	1924	1443	90	60.53	3.67	1545825	intron	Glyma02g02160.1	+	1543023	1548121
Gm02	1598626	1599396	771	450	28	53.81	7.41	1599076	Promoter	Glyma02g02240.1	-	1593908	1598662
Gm02	1803594	1805096	1503	226	68	76.55	3.91	1803820	Promoter	Glyma02g02400.1	-	1800252	1803596
Gm02	1801466	1803304	1839	433	80	65.7	3.79	1801899	intron	Glyma02g02400.2	-	1800996	1803596
Gm02	1916472	1918206	1735	1008	72	177.4	6.91	1917480	CDS	Glyma02g02590.1	-	1913632	1922401
Gm02	1913482	1914435	954	766	42	98.59	5.29	1914248	intron	Glyma02g02590.1	-	1913632	1922401
Gm02	1920513	1921694	1182	187	58	61.53	3.96	1920700	intron	Glyma02g02590.1	-	1913632	1922401
Gm02	1916472	1918206	1735	1008	72	177.4	6.91	1917480	CDS	Glyma02g02590.2	-	1914964	1922401
Gm02	2888781	2889729	949	422	37	53.53	5.44	2889203	intron	Glyma02g03660.1	+	2882332	2894207
Gm02	3019975	3020549	575	181	21	52.76	4.88	3020156	CDS	Glyma02g03800.1	-	3019628	3030698
Gm02	3025980	3026612	633	383	22	51.27	6.1	3026363	intron	Glyma02g03800.1	-	3019628	3030698
Gm02	3122271	3124154	1884	1392	80	62.52	5.21	3123663	intron	Glyma02g03900.1	-	3122756	3128809
Gm02	3184341	3184897	557	176	28	63.6	4.59	3184517	intron	Glyma02g03970.1	-	3180066	3184837
Gm02	3195702	3198784	3083	2006	125	111.12	3.67	3197708	intron	Glyma02g03990.2	-	3193497	3199095
Gm02	3660759	3662371	1613	1227	82	163.45	6.59	3661986	intron	Glyma02g04500.1	-	3660114	3664904
Gm02	3777331	3778915	1585	498	69	70.99	3.67	3777829	Promoter	Glyma02g04620.1	+	3778794	3780136
Gm02	3806228	3807677	1450	1038	63	65.53	4.36	3807266	Promoter	Glyma02g04650.1	-	3806160	3807040
Gm02	4170540	4171470	931	420	40	54.83	4.08	4170960	intron	Glyma02g05140.1	+	4169718	4172355
Gm02	4268717	4269518	802	353	38	51.92	5.96	4269070	Promoter	Glyma02g05250.1	-	4262596	4268122
Gm02	4271003	4272248	1246	334	49	60.79	5.12	4271337	three_prime_UTR	Glyma02g05260.1	-	4271102	4273160
Gm02	4454903	4455611	709	372	26	62.7	6.1	4455275	intron	Glyma02g05570.1	-	4449154	4456405
Gm02	4784337	4785676	1340	622	61	70.48	4.36	4784959	intron	Glyma02g05960.1	-	4782359	4786016
Gm02	4855329	4858077	2749	827	129	78.35	3.6	4856156	intron	Glyma02g06070.1	-	4855157	4857756
Gm02	5118515	5121234	2720	520	134	54.67	3.21	5119035	intron	Glyma02g06420.1	-	5115581	5120689
Gm02	5371442	5373490	2049	1694	101	134.43	6.81	5373136	Promoter	Glyma02g06730.1	+	5373150	5381716
Gm02	5378171	5379411	1241	495	52	51.72	3.9	5378666	intron	Glyma02g06730.1	+	5373150	5381716
Gm02	5552181	5553474	1294	930	49	111.43	6.91	5553111	CDS	Glyma02g06910.1	+	5551638	5556674
Gm02	5554310	5555036	727	315	25	55.81	6.1	5554625	intron	Glyma02g06910.1	+	5551638	5556674
Gm02	5618613	5619718	1106	348	57	184.14	7.72	5618961	CDS	Glyma02g07010.1	-	5618681	5620003
Gm02	5711362	5712920	1559	1024	68	65.98	3.93	5712386	three_prime_UTR	Glyma02g07160.1	-	5712228	5718072
Gm02	5711362	5712920	1559	1024	68	65.98	3.93	5712386	three_prime_UTR	Glyma02g07160.2	-	5712228	5718072
Gm02	5935235	5936712	1478	494	62	74.97	3.31	5935729	intron	Glyma02g07510.2	+	5932079	5938208
Gm02	6012504	6014723	2220	1375	92	58.71	3.66	6013879	intron	Glyma02g07630.1	+	6013255	6013949
Gm02	6337900	6339936	2037	780	92	58.71	3.36	6338680	Promoter	Glyma02g08090.1	-	6335750	6338496
Gm02	6444397	6446706	2310	485	118	54.25	3.03	6444882	Promoter	Glyma02g08240.1	-	6442874	6444277
Gm02	6502402	6504452	2051	1854	80	61.55	2.75	6504256	Promoter	Glyma02g08270.1	+	6504656	6506182
Gm02	6539993	6540690	698	343	27	69.18	5.69	6540336	CDS	Glyma02g08300.1	-	6540075	6542671
Gm02	6580373	6581540	1168	645	56	72.77	4.36	6581018	intron	Glyma02g08370.1	+	6579877	6582569
Gm02	6670000	6672103	2104	473	78	50.01	4.38	6670473	intron	Glyma02g08550.2	+	6664414	6672437
Gm02	6871614	6873105	1492	1113	62	64.52	4.36	6872727	Promoter	Glyma02g08880.1	+	6873388	6879735
Gm02	6877241	6878659	1419	422	57	121.86	6.5	6877663	intron	Glyma02g08880.1	+	6873388	6879735
Gm02	6976589	6978651	2063	1662	94	58.09	2.93	6978251	intron	Glyma02g09030.1	-	6975826	6990373
Gm02	6980007	6981892	1886	1028	93	88.45	3.79	6981035	intron	Glyma02g09030.1	-	6975826	6990373
Gm02	6987814	6988935	1122	289	56	95.74	4.37	6988103	intron	Glyma02g09030.3	-	6986832	6991573
Gm02	6998111	7000251	2141	1151	95	97.45	5.73	6999262	intron	Glyma02g09040.1	-	6997283	7001800
Gm02	7243250	7244485	1236	845	48	54.93	4.85	7244095	Promoter	Glyma02g09250.1	-	7237940	7243941
Gm02	7238697	7239330	634	190	26	66.8	5.35	7238887	CDS	Glyma02g09250.1	-	7237940	7243941
Gm02	7241499	7242632	1134	709	47	111.56	5.73	7242208	intron	Glyma02g09250.1	-	7237940	7243941
Gm02	7255967	7256898	932	365	54	77.43	4.59	7256332	CDS	Glyma02g09260.1	+	7255327	7257308
Gm02	7258557	7259615	1059	498	48	57.38	5.96	7259055	Promoter	Glyma02g09270.1	+	7259609	7261050
Gm02	7265250	7266740	1491	467	61	78.79	4.59	7265717	Promoter	Glyma02g09290.1	+	7266573	7269367
Gm02	7331505	7332489	985	569	50	95.99	5.12	7332074	Promoter	Glyma02g09360.1	+	7332242	7337727
Gm02	7354223	7354862	640	392	22	50.53	5.28	7354615	Promoter	Glyma02g09380.1	-	7341939	7354158
Gm02	7628189	7629142	954	400	32	65.62	8.13	7628589	intron	Glyma02g09680.1	+	7628272	7636245
Gm02	7956374	7956998	625	451	23	57.16	6.91	7956825	three_prime_UTR	Glyma02g10040.1	-	7956644	7959518
Gm02	7992849	7994105	1257	212	54	142.88	7.64	7993061	CDS	Glyma02g10090.1	+	7992202	7993230
Gm02	8168485	8169131	647	455	26	65.12	5.73	8168940	intron	Glyma02g10280.1	+	8165061	8169701
Gm02	8220525	8221456	932	441	35	67.65	6.7	8220966	Promoter	Glyma02g10340.1	+	8221373	8223680
Gm02	8221597	8222746	1150	774	40	83.17	5.69	8222371	CDS	Glyma02g10340.1	+	8221373	8223680
Gm02	8472109	8473971	1863	480	78	60.26	3.2	8472589	CDS	Glyma02g10580.1	+	8472426	8476334
Gm02	8565966	8567298	1333	451	48	64.21	3.97	8566417	three_prime_UTR	Glyma02g10640.1	+	8564509	8566765
Gm02	8565966	8567298	1333	451	48	64.21	3.97	8566417	three_prime_UTR	Glyma02g10640.2	+	8565878	8566765
Gm02	8615684	8616664	981	382	37	56.58	5.2	8616066	Promoter	Glyma02g10710.2	-	8612251	8615666
Gm02	9448523	9450746	2224	1244	94	157.52	7.95	9449767	CDS	Glyma02g11270.1	-	9448497	9451591
Gm02	9571028	9572933	1906	1437	77	60.26	3.5	9572465	CDS	Glyma02g11370.1	+	9571302	9573588
Gm02	9708920	9709783	864	304	38	90.37	6.7	9709224	intron	Glyma02g11510.1	-	9708126	9711688
Gm02	9876489	9877516	1028	520	44	72.39	6.3	9877009	three_prime_UTR	Glyma02g11670.1	+	9875396	9877040
Gm02	10412381	10413552	1172	871	53	149.16	6.5	10413252	three_prime_UTR	Glyma02g12170.1	-	10413217	10415781
Gm02	10468989	10470358	1370	465	48	64.18	5.65	10469454	intron	Glyma02g12230.1	+	10466218	10476232
Gm02	10470389	10471346	958	450	40	105.79	7.32	10470839	intron	Glyma02g12230.1	+	10466218	10476232
Gm02	10465412	10466201	790	368	34	95.36	5.69	10465780	Promoter	Glyma02g12230.2	+	10466218	10475737
Gm02	10648297	10648761	465	246	21	57.51	5.64	10648543	Promoter	Glyma02g12380.2	-	10646465	10648168
Gm02	10835768	10838076	2309	1216	98	57.02	3.82	10836984	Promoter	Glyma02g12560.2	+	10837090	10840060
Gm02	10926764	10927974	1211	1016	54	61.04	3.9	10927780	intron	Glyma02g12630.1	+	10927502	10931964
Gm02	10994297	10995044	748	196	33	60.08	4.3	10994493	Promoter	Glyma02g12720.1	+	10994860	10997828
Gm02	11183134	11184301	1168	364	56	167.56	7.32	11183498	intron	Glyma02g12920.1	-	11177184	11184879
Gm02	11310359	11312233	1875	1204	82	83.04	4.13	11311563	intron	Glyma02g13080.1	-	11309682	11316722
Gm02	11809644	11810805	1162	765	51	104.91	5.24	11810409	intron	Glyma02g13520.1	-	11805403	11812450
Gm02	11941899	11944715	2817	1707	123	64.71	3.32	11943606	intron	Glyma02g13630.1	+	11943288	11949699
Gm02	11962579	11963673	1095	852	42	99.13	6.5	11963431	intron	Glyma02g13650.1	+	11960052	11965260
Gm02	12069888	12072599	2712	1555	121	95.61	4.77	12071443	CDS	Glyma02g13740.1	-	12070451	12071936
Gm02	12809473	12810226	754	489	29	58.46	5.19	12809962	CDS	Glyma02g14280.1	+	12800077	12824692
Gm02	12806380	12807568	1189	374	42	55.58	3.97	12806754	intron	Glyma02g14280.1	+	12800077	12824692
Gm02	12807976	12809444	1469	971	55	98.6	5.64	12808947	intron	Glyma02g14280.1	+	12800077	12824692
Gm02	13697846	13698749	904	520	44	61.35	4.59	13698366	Promoter	Glyma02g15190.1	+	13698852	13703488
Gm02	13950534	13953149	2616	2284	124	146.05	5.04	13952818	intron	Glyma02g15450.1	+	13944527	13955010
Gm02	13959524	13960696	1173	1001	49	126.46	5.69	13960525	Promoter	Glyma02g15460.1	+	13960574	13963722
Gm02	13962027	13964268	2242	406	91	78.82	3.67	13962433	intron	Glyma02g15460.1	+	13960574	13963722
Gm02	13967896	13968802	907	406	36	60.33	4.28	13968302	intron	Glyma02g15470.1	-	13967310	13972702
Gm02	13971039	13972299	1261	793	57	65.65	4.81	13971832	intron	Glyma02g15470.1	-	13967310	13972702
Gm02	13983455	13984247	793	378	28	54	5.09	13983833	Promoter	Glyma02g15490.1	+	13984119	13989640
Gm02	14048744	14050673	1930	963	77	91.52	4.32	14049707	intron	Glyma02g15550.1	-	14034748	14059126
Gm02	14061344	14063685	2342	888	85	52.84	3.44	14062232	intron	Glyma02g15570.2	+	14061909	14066772
Gm02	14151713	14152335	623	271	22	52.36	4.47	14151984	intron	Glyma02g15650.1	+	14143918	14158139
Gm02	14152653	14154511	1859	1421	80	78.38	4.36	14154074	intron	Glyma02g15650.1	+	14143918	14158139
Gm02	14275003	14276106	1104	655	43	95.03	7.26	14275658	intron	Glyma02g15760.1	+	14273454	14277638
Gm02	14465208	14465611	404	226	29	92.97	8.02	14465434	intron	Glyma02g16040.1	-	14464589	14468607
Gm02	14812078	14814560	2483	1531	115	123.48	4.59	14813609	three_prime_UTR	Glyma02g16410.1	-	14813562	14816477
Gm02	14812078	14814560	2483	1531	115	123.48	4.59	14813609	three_prime_UTR	Glyma02g16410.2	-	14813562	14816477
Gm02	14871166	14871764	599	404	21	50.05	5.28	14871570	CDS	Glyma02g16480.1	+	14868387	14872249
Gm02	14871166	14871764	599	404	21	50.05	5.28	14871570	CDS	Glyma02g16480.2	+	14868503	14872249
Gm02	15034149	15037226	3078	300	117	105.8	3.44	15034449	intron	Glyma02g16650.1	-	15030103	15038206
Gm02	15074713	15077120	2408	579	120	113.43	4.39	15075292	intron	Glyma02g16700.1	-	15073735	15077320
Gm02	15091568	15093780	2213	1360	96	93.42	3.67	15092928	intron	Glyma02g16720.1	-	15091694	15095309
Gm02	15243168	15244531	1364	484	65	190.67	8.13	15243652	intron	Glyma02g16900.1	+	15243159	15248711
Gm02	15247185	15247921	737	317	28	54	4.73	15247502	intron	Glyma02g16900.1	+	15243159	15248711
Gm02	15376094	15377888	1795	709	65	67.44	3.78	15376803	intron	Glyma02g17040.1	+	15371890	15381733
Gm02	25955768	25956359	592	401	24	66.57	5.28	25956169	Promoter	Glyma02g25230.1	-	25949400	25955536
Gm02	27749030	27749621	592	226	22	55.9	4.88	27749256	intron	Glyma02g26710.1	+	27723600	27763855
Gm02	30969812	30970388	577	390	22	57.71	6.5	30970202	intron	Glyma02g29380.1	-	30961239	30975458
Gm02	42315265	42316120	856	447	35	50.05	4.59	42315712	intron	Glyma02g36940.1	+	42312996	42318480
Gm02	42323192	42324905	1714	401	80	154.94	6.72	42323593	intron	Glyma02g36960.3	+	42320085	42325359
Gm02	42412164	42413343	1180	811	55	67.83	5.04	42412975	Promoter	Glyma02g37080.1	+	42412996	42417550
Gm02	42414043	42414945	903	402	34	66.33	6	42414445	intron	Glyma02g37080.2	+	42412996	42416355
Gm02	42435832	42436857	1026	861	37	52.24	4.89	42436693	intron	Glyma02g37100.1	-	42435296	42437432
Gm02	42465901	42466955	1055	481	47	99.82	6.22	42466382	Promoter	Glyma02g37130.1	-	42464805	42466168
Gm02	42483959	42484587	629	190	25	50.47	4.91	42484149	Promoter	Glyma02g37150.1	+	42484642	42489705
Gm02	42614949	42615922	974	524	56	126.61	6.74	42615473	Promoter	Glyma02g37280.1	-	42613365	42615086
Gm02	43189583	43190392	810	418	30	52.19	5.24	43190001	intron	Glyma02g37880.1	+	43188113	43191310
Gm02	43260230	43260977	748	240	33	95.66	8.13	43260470	intron	Glyma02g37970.1	-	43260190	43262722
Gm02	43319817	43320882	1066	647	40	75.45	4.59	43320464	intron	Glyma02g38000.1	-	43299672	43322421
Gm02	43719414	43720122	709	362	27	67.83	4.88	43719776	CDS	Glyma02g38290.1	-	43717655	43720160
Gm02	43783861	43785428	1568	1213	63	54.63	3.9	43785074	intron	Glyma02g38370.1	-	43778242	43791543
Gm02	43793619	43794574	956	763	45	114.07	7.05	43794382	Promoter	Glyma02g38380.2	+	43795219	43800769
Gm02	43794606	43795510	905	517	35	70.65	5.64	43795123	Promoter	Glyma02g38380.2	+	43795219	43800769
Gm02	43863610	43864676	1067	733	47	59.02	4.59	43864343	intron	Glyma02g38440.1	-	43859641	43864798
Gm02	43901440	43902594	1155	341	43	97.22	5.69	43901781	three_prime_UTR	Glyma02g38500.1	+	43898211	43902341
Gm02	43901440	43902594	1155	341	43	97.22	5.69	43901781	three_prime_UTR	Glyma02g38500.2	+	43898211	43902341
Gm02	43971312	43972379	1068	160	45	64.61	4.05	43971472	Promoter	Glyma02g38580.1	+	43971488	43972801
Gm02	43983231	43984288	1058	650	41	72.16	5.57	43983881	intron	Glyma02g38590.1	-	43978273	43994426
Gm02	43990527	43991121	595	187	21	50.49	4.88	43990714	intron	Glyma02g38590.1	-	43978273	43994426
Gm02	44143943	44144955	1013	406	38	50.92	3.44	44144349	intron	Glyma02g38790.1	+	44138833	44149101
Gm02	44223152	44224588	1437	453	52	60.97	4.59	44223605	intron	Glyma02g38870.1	-	44217323	44224599
Gm02	44398589	44399636	1048	684	43	53.16	4.59	44399273	CDS	Glyma02g39130.1	+	44394890	44399787
Gm02	44568379	44569392	1014	526	53	57.2	4.97	44568905	intron	Glyma02g39310.1	+	44566334	44571816
Gm02	44804547	44805555	1009	469	37	83.8	6.1	44805016	intron	Glyma02g39500.1	-	44802182	44811208
Gm02	44890387	44891385	999	454	42	60.83	4.59	44890841	Promoter	Glyma02g39640.1	+	44891112	44895481
Gm02	44980603	44981440	838	470	39	56.34	3.86	44981073	CDS	Glyma02g39770.1	+	44978899	44981824
Gm02	45080347	45081824	1478	744	63	73.56	3.62	45081091	Promoter	Glyma02g39870.1	-	45077216	45080591
Gm02	45219653	45221434	1782	1223	77	99.36	4.59	45220876	intron	Glyma02g40020.1	-	45218644	45222208
Gm02	45399955	45400678	724	308	28	65.8	6.88	45400263	intron	Glyma02g40220.1	-	45396655	45405715
Gm02	45511363	45512977	1615	1247	68	72.94	4.1	45512610	three_prime_UTR	Glyma02g40300.1	-	45512425	45518005
Gm02	45643283	45644344	1062	224	38	82.88	5.28	45643507	intron	Glyma02g40380.1	+	45631042	45648124
Gm02	45760422	45760961	540	357	21	57	5.28	45760779	intron	Glyma02g40490.1	-	45747413	45763801
Gm02	45896980	45897990	1011	480	41	55.86	4.59	45897460	CDS	Glyma02g40650.1	-	45888271	45899349
Gm02	45893091	45895217	2127	925	98	108.74	6.19	45894016	intron	Glyma02g40650.1	-	45888271	45899349
Gm02	45896980	45897990	1011	480	41	55.86	4.59	45897460	CDS	Glyma02g40650.2	-	45888271	45898731
Gm02	45914073	45915025	953	444	36	85.19	6.91	45914517	CDS	Glyma02g40660.1	-	45914242	45916303
Gm02	46049294	46050468	1175	787	41	53.26	5.2	46050081	intron	Glyma02g40830.1	+	46045560	46053416
Gm02	46426352	46428200	1849	609	100	96.22	4.59	46426961	intron	Glyma02g41260.1	-	46424545	46432048
Gm02	46583032	46584311	1280	399	44	60.6	3.81	46583431	Promoter	Glyma02g41470.3	-	46579406	46582904
Gm02	47235691	47236747	1057	724	42	95.69	6.5	47236415	Promoter	Glyma02g42160.1	-	47231130	47235671
Gm02	47853209	47855619	2411	1571	115	70.08	4.06	47854780	Promoter	Glyma02g42960.1	+	47855178	47857723
Gm02	47878344	47880141	1798	1277	98	59.55	3.52	47879621	Promoter	Glyma02g42990.1	+	47880056	47881216
Gm02	47900100	47901786	1687	541	71	59.84	4.37	47900641	intron	Glyma02g43020.1	+	47900041	47908812
Gm02	47968198	47970340	2143	868	100	58.32	3.88	47969066	CDS	Glyma02g43080.1	-	47967311	47969826
Gm02	47968198	47970340	2143	868	100	58.32	3.88	47969066	CDS	Glyma02g43080.2	-	47967311	47969826
Gm02	48032358	48034249	1892	352	81	78.27	3.67	48032710	intron	Glyma02g43200.1	+	48032297	48033586
Gm02	48217349	48218327	979	426	42	51.21	4.59	48217775	intron	Glyma02g43450.1	+	48214644	48221237
Gm02	48219409	48222328	2920	1487	122	54.09	3	48220896	three_prime_UTR	Glyma02g43450.1	+	48214644	48221237
Gm02	48379822	48381178	1357	406	59	62.17	3.9	48380228	three_prime_UTR	Glyma02g43620.1	+	48377920	48380571
Gm02	48384564	48386802	2239	705	117	135.89	4.38	48385269	CDS	Glyma02g43630.1	+	48382024	48385526
Gm02	48410819	48413648	2830	1487	112	84.84	4.11	48412306	CDS	Glyma02g43650.1	+	48409929	48412898
Gm02	48516816	48518153	1338	896	59	64.1	3.9	48517712	three_prime_UTR	Glyma02g43810.1	-	48517548	48519395
Gm02	48633025	48634904	1880	1392	84	63.42	3.39	48634417	intron	Glyma02g43950.1	+	48632790	48640458
Gm02	48638868	48641054	2187	1095	83	53.57	4.59	48639963	intron	Glyma02g43950.1	+	48632790	48640458
Gm02	48688747	48689563	817	189	47	60.6	4.12	48688936	intron	Glyma02g44000.3	-	48680502	48707235
Gm02	48905664	48907478	1815	967	81	61.35	3.39	48906631	CDS	Glyma02g44310.1	-	48897496	48907130
Gm02	48901955	48903948	1994	297	91	89.57	3.93	48902252	intron	Glyma02g44310.1	-	48897496	48907130
Gm02	49031640	49034632	2993	1427	143	52.85	4.74	49033067	Promoter	Glyma02g44460.1	+	49033405	49036207
Gm02	49057888	49059306	1419	513	55	57.5	3.31	49058401	intron	Glyma02g44490.2	-	49056138	49060376
Gm02	49173433	49175508	2076	898	120	83.87	3.21	49174331	Promoter	Glyma02g44670.1	-	49172352	49173651
Gm02	49180991	49185148	4158	1026	192	65.12	3.48	49182017	intron	Glyma02g44680.1	-	49179956	49185392
Gm02	49249562	49250584	1023	842	39	53.56	3.73	49250404	intron	Glyma02g44800.1	+	49247346	49253989
Gm02	49419244	49419819	576	195	22	53.5	5.35	49419439	Promoter	Glyma02g45000.1	-	49400292	49419237
Gm02	49405032	49405919	888	362	37	60.06	7.16	49405394	CDS	Glyma02g45000.1	-	49400292	49419237
Gm02	49608841	49609584	744	303	43	50.54	4.59	49609144	intron	Glyma02g45280.1	-	49607330	49612718
Gm02	49626005	49628248	2244	1972	129	105.96	3.11	49627977	intron	Glyma02g45330.1	+	49624877	49630124
Gm02	49816131	49817670	1540	1195	59	59.33	3.82	49817326	intron	Glyma02g45630.2	+	49816605	49823519
Gm02	49875843	49880445	4603	3091	239	96.58	2.96	49878934	intron	Glyma02g45730.1	-	49876372	49883314
Gm02	49973667	49976340	2674	1171	112	169.81	4.87	49974838	Promoter	Glyma02g45830.1	-	49970057	49973865
Gm02	50084108	50085387	1280	1101	47	57.4	3.57	50085209	intron	Glyma02g45980.2	+	50084183	50086726
Gm02	50091428	50092420	993	445	65	66.85	4.25	50091873	Promoter	Glyma02g45990.1	-	50086949	50091461
Gm02	50168369	50170110	1742	1301	83	152.97	6.47	50169670	five_prime_UTR	Glyma02g46110.1	-	50165701	50169674
Gm02	50168369	50170110	1742	1301	83	152.97	6.47	50169670	five_prime_UTR	Glyma02g46110.2	-	50165737	50169674
Gm02	50283367	50284492	1126	184	52	79.33	3.87	50283551	Promoter	Glyma02g46280.1	+	50284243	50285853
Gm02	50378924	50380815	1892	363	88	65.49	3.82	50379287	Promoter	Glyma02g46430.1	+	50379681	50385646
Gm02	50463327	50465142	1816	502	84	130.46	5.12	50463829	intron	Glyma02g46570.1	-	50462602	50475041
Gm02	50467492	50468583	1092	685	51	126.12	5.64	50468177	intron	Glyma02g46570.1	-	50462602	50475041
Gm02	50473991	50475021	1031	297	44	52.57	4.34	50474288	intron	Glyma02g46570.1	-	50462602	50475041
Gm02	50813283	50815119	1837	384	82	133.24	4.87	50813667	intron	Glyma02g47100.1	+	50812040	50814875
Gm02	50896751	50898094	1344	932	60	66.73	4.13	50897683	intron	Glyma02g47240.1	-	50893353	50897985
Gm02	50940264	50941769	1506	1075	60	51.45	3.67	50941339	CDS	Glyma02g47320.1	+	50941166	50942995
Gm02	50970434	50972999	2566	1660	132	63.19	3.21	50972094	Promoter	Glyma02g47370.1	+	50972577	50975607
Gm02	50990372	50992864	2493	772	98	51.09	3.19	50991144	intron	Glyma02g47400.1	-	50987562	50995316
Gm02	50994460	50996020	1561	1022	71	88.79	4.83	50995482	Promoter	Glyma02g47400.3	-	50987656	50995316
Gm02	51249914	51251681	1768	1356	65	72.96	4.59	51251270	five_prime_UTR	Glyma02g47760.1	-	51248989	51251413
Gm02	51249914	51251681	1768	1356	65	72.96	4.59	51251270	five_prime_UTR	Glyma02g47760.2	-	51248986	51251541
Gm02	51385226	51386769	1544	997	57	52.98	4.33	51386223	intron	Glyma02g47980.1	+	51383107	51386732
Gm02	51425027	51425686	660	503	26	63.33	5.28	51425530	intron	Glyma02g48030.1	-	51417006	51426861
Gm02	51569694	51570673	980	723	41	108.34	6.5	51570417	CDS	Glyma02g48130.1	+	51570127	51577003
Gm03	182101	182799	699	368	26	63.86	6.1	182469	Promoter	Glyma03g00390.1	-	178160	181485
Gm03	217190	218655	1466	1184	66	59.33	4.38	218374	three_prime_UTR	Glyma03g00450.1	-	218169	220203
Gm03	281692	282344	653	221	31	67.81	6.29	281913	Promoter	Glyma03g00530.1	+	282719	285381
Gm03	376426	377105	680	487	33	57.99	5.09	376913	intron	Glyma03g00660.2	+	376677	378824
Gm03	431928	432744	817	556	32	67.81	5.24	432484	intron	Glyma03g00720.1	+	427108	434216
Gm03	629884	631365	1482	409	60	60.3	4.59	630293	intron	Glyma03g00920.1	-	626722	631477
Gm03	721247	723663	2417	828	118	68.5	4.08	722075	intron	Glyma03g01000.1	-	721741	724200
Gm03	808044	808499	456	191	18	51.53	6.5	808235	intron	Glyma03g01080.3	-	804473	811737
Gm03	1341223	1342072	850	432	37	64.51	5.16	1341655	intron	Glyma03g01550.1	-	1337825	1342301
Gm03	1358999	1359745	747	434	31	84.48	7.32	1359433	CDS	Glyma03g01570.1	+	1358010	1368382
Gm03	1447658	1449106	1449	431	55	54.89	4.08	1448089	intron	Glyma03g01680.1	-	1444304	1451526
Gm03	1694941	1696715	1775	853	79	66.91	3.54	1695794	intron	Glyma03g01900.2	+	1694219	1697459
Gm03	1746600	1747356	757	442	28	54	5.9	1747042	intron	Glyma03g01960.1	+	1742471	1747411
Gm03	1843930	1845001	1072	682	42	59.76	4.01	1844612	intron	Glyma03g02060.1	+	1839794	1846012
Gm03	1914924	1915700	777	476	27	60.15	6.5	1915400	CDS	Glyma03g02170.1	+	1912036	1915988
Gm03	2082481	2083996	1516	1120	63	104.25	4.28	2083601	CDS	Glyma03g02330.1	+	2081981	2083888
Gm03	2279452	2280400	949	480	35	80.6	7.32	2279932	Promoter	Glyma03g02500.1	-	2276367	2279709
Gm03	2399504	2400251	748	483	29	58.46	5.14	2399987	Promoter	Glyma03g02590.1	-	2398135	2399295
Gm03	2499555	2500039	485	295	23	71.63	7.26	2499850	CDS	Glyma03g02680.1	-	2497364	2500686
Gm03	2932834	2933694	861	423	34	82.79	8.29	2933257	intron	Glyma03g03130.1	+	2933133	2934381
Gm03	4507084	4507777	694	411	28	54	5.09	4507495	Promoter	Glyma03g04390.1	+	4508279	4511810
Gm03	5455467	5456096	630	346	23	56.58	5.69	5455813	Promoter	Glyma03g05190.1	+	5456264	5461097
Gm03	5700571	5701564	994	528	43	117.58	7.72	5701099	Promoter	Glyma03g05440.1	-	5697954	5700944
Gm03	36012909	36013697	789	435	42	63.56	4.8	36013344	intron	Glyma03g28130.1	+	36011897	36014217
Gm03	36106956	36108510	1555	683	69	59.39	3.75	36107639	intron	Glyma03g28220.1	-	36106795	36108539
Gm03	36208999	36209964	966	420	52	177.16	10.98	36209419	Promoter	Glyma03g28320.1	-	36202839	36209076
Gm03	36206792	36207887	1096	517	49	56.73	3.67	36207309	intron	Glyma03g28320.2	-	36202839	36209061
Gm03	36297477	36298453	977	377	46	96.1	6.42	36297854	intron	Glyma03g28410.1	+	36294646	36322791
Gm03	36556882	36559166	2285	650	110	54.86	2.62	36557532	Promoter	Glyma03g28630.1	+	36557958	36560081
Gm03	36814390	36815687	1298	992	58	61.76	3.9	36815382	intron	Glyma03g28880.1	-	36814389	36825814
Gm03	36819228	36820153	926	647	36	81.51	4.97	36819875	intron	Glyma03g28880.1	-	36814389	36825814
Gm03	36900200	36901947	1748	358	66	60.87	4.34	36900558	intron	Glyma03g28930.1	+	36890159	36903644
Gm03	36916179	36917156	978	511	47	69.44	5.79	36916690	intron	Glyma03g28960.1	+	36912782	36925364
Gm03	37100619	37101653	1035	199	49	52.35	4.17	37100818	intron	Glyma03g29150.1	+	37095905	37103056
Gm03	37195841	37196582	742	308	29	55.25	5.24	37196149	CDS	Glyma03g29230.1	-	37183310	37222034
Gm03	37210719	37211187	469	294	19	55.33	6.91	37211013	intron	Glyma03g29230.1	-	37183310	37222034
Gm03	37275594	37276631	1038	492	41	83.13	6.35	37276086	intron	Glyma03g29280.1	-	37273424	37284187
Gm03	37820146	37820993	848	332	33	60.83	5.24	37820478	Promoter	Glyma03g29780.1	+	37820876	37822795
Gm03	37873365	37874842	1478	472	51	54.3	4.87	37873837	intron	Glyma03g29850.2	+	37869841	37877883
Gm03	37898112	37899799	1688	579	73	102.16	4.05	37898691	intron	Glyma03g29880.1	-	37895226	37899146
Gm03	37900775	37902097	1323	470	61	131.74	6.22	37901245	CDS	Glyma03g29890.1	-	37900905	37906235
Gm03	37970000	37971657	1658	1193	71	55.54	3.33	37971193	three_prime_UTR	Glyma03g29950.1	-	37971179	37973310
Gm03	38047445	38048958	1514	709	68	75.06	4.36	38048154	Promoter	Glyma03g30080.1	+	38048276	38055495
Gm03	38653935	38654554	620	449	26	56.17	4.59	38654384	intron	Glyma03g30790.1	+	38645886	38656764
Gm03	38692466	38693551	1086	388	46	121.64	6.5	38692854	Promoter	Glyma03g30840.1	+	38693521	38693895
Gm03	38762015	38763236	1222	443	45	52.89	3.78	38762458	Promoter	Glyma03g30910.1	+	38763428	38767619
Gm03	38765833	38766886	1054	648	49	61.37	4.81	38766481	intron	Glyma03g30910.1	+	38763428	38767619
Gm03	38814840	38816126	1287	490	52	75.34	4.3	38815330	intron	Glyma03g30970.1	-	38812151	38822178
Gm03	38916428	38918001	1574	1391	67	65.86	4.13	38917819	intron	Glyma03g31050.1	-	38915189	38920855
Gm03	39033370	39034580	1211	211	44	53.73	4.01	39033581	intron	Glyma03g31120.2	-	39029701	39039920
Gm03	39269490	39271116	1627	562	77	221.19	7.32	39270052	Promoter	Glyma03g31370.1	+	39270600	39278156
Gm03	39501106	39502807	1702	1188	73	71.98	4.81	39502294	three_prime_UTR	Glyma03g31640.1	-	39502284	39503115
Gm03	40082316	40084187	1872	616	109	218.14	5.86	40082932	Promoter	Glyma03g32290.1	+	40083329	40085223
Gm03	40158418	40159911	1494	261	77	57.61	4.45	40158679	intron	Glyma03g32410.1	+	40153529	40163823
Gm03	40224486	40225212	727	351	30	63.07	5	40224837	Promoter	Glyma03g32500.1	-	40216426	40224214
Gm03	40262304	40263584	1281	381	52	54.03	3.86	40262685	Promoter	Glyma03g32530.1	-	40255783	40262639
Gm03	40256545	40257602	1058	566	47	131.22	6.1	40257111	intron	Glyma03g32530.1	-	40255783	40262639
Gm03	40295410	40296724	1315	366	60	113.34	5.73	40295776	Promoter	Glyma03g32570.1	-	40293878	40295599
Gm03	40341975	40343625	1651	493	65	60.36	4.83	40342468	intron	Glyma03g32620.1	-	40336339	40344169
Gm03	40460440	40461793	1354	438	46	95.16	7.32	40460878	CDS	Glyma03g32680.1	+	40457427	40462925
Gm03	40543245	40544553	1309	945	69	94.87	4.15	40544190	Promoter	Glyma03g32750.1	+	40544300	40545289
Gm03	40777440	40779028	1589	322	61	54.81	4.61	40777762	three_prime_UTR	Glyma03g33110.1	+	40776612	40778103
Gm03	40960422	40962850	2429	754	123	146.69	4.59	40961176	Promoter	Glyma03g33370.1	-	40956885	40960302
Gm03	41159657	41161401	1745	1043	112	69.76	3.6	41160700	Promoter	Glyma03g33660.1	-	41153044	41160421
Gm03	41221526	41223063	1538	1149	64	60.18	4.36	41222675	three_prime_UTR	Glyma03g33720.1	-	41222614	41223729
Gm03	41396126	41398312	2187	696	123	64.71	3.44	41396822	intron	Glyma03g33900.1	-	41381578	41402925
Gm03	41400385	41401517	1133	484	62	71.7	4.01	41400869	intron	Glyma03g33900.1	-	41381578	41402925
Gm03	41401547	41402343	797	318	43	56.21	4.19	41401865	intron	Glyma03g33900.1	-	41381578	41402925
Gm03	41411032	41411889	858	471	46	157.9	8.54	41411503	intron	Glyma03g33910.1	+	41408556	41412322
Gm03	41544649	41545905	1257	867	66	82.9	4.59	41545516	intron	Glyma03g34050.1	+	41535821	41548946
Gm03	41608443	41612099	3657	2621	161	58.84	3.69	41611064	intron	Glyma03g34140.1	-	41610553	41618117
Gm03	41731305	41733961	2657	1722	137	65.71	3.21	41733027	Promoter	Glyma03g34250.1	+	41733181	41736224
Gm03	41814720	41816428	1709	1161	67	53.98	3.21	41815881	CDS	Glyma03g34340.1	-	41812746	41819655
Gm03	41816713	41818502	1790	819	83	105.66	4.59	41817532	CDS	Glyma03g34340.1	-	41812746	41819655
Gm03	41958631	41960393	1763	834	78	112.89	5.66	41959465	Promoter	Glyma03g34570.2	+	41960167	41963254
Gm03	42041665	42042720	1056	499	48	57.71	4.13	42042164	Promoter	Glyma03g34710.1	-	42039811	42041735
Gm03	42421652	42422737	1086	614	43	62.08	4.87	42422266	intron	Glyma03g35090.1	+	42419748	42422857
Gm03	42555272	42556046	775	282	33	56.8	4.59	42555554	five_prime_UTR	Glyma03g35280.1	-	42551024	42555635
Gm03	42641518	42642424	907	520	35	70.42	4.94	42642038	intron	Glyma03g35450.2	-	42641492	42648797
Gm03	43131597	43132384	788	479	44	50.38	4.52	43132076	intron	Glyma03g36110.1	+	43121410	43141455
Gm03	43137232	43138933	1702	770	82	101.9	4.59	43138002	intron	Glyma03g36110.1	+	43121410	43141455
Gm03	43157420	43159669	2250	1054	137	108.49	3.97	43158474	CDS	Glyma03g36130.1	-	43156656	43158982
Gm03	43194779	43197475	2697	431	122	60.07	2.65	43195210	three_prime_UTR	Glyma03g36180.1	+	43194457	43195313
Gm03	43337692	43338811	1120	732	64	62.6	5.09	43338424	Promoter	Glyma03g36360.1	-	43335583	43338191
Gm03	43354692	43355761	1070	363	56	54.78	4.03	43355055	intron	Glyma03g36380.1	-	43353503	43356237
Gm03	43506583	43508468	1886	1181	118	78.96	4.17	43507764	intron	Glyma03g36570.1	-	43507373	43517092
Gm03	43576235	43577578	1344	421	59	51.96	4.11	43576656	CDS	Glyma03g36700.1	-	43576364	43576709
Gm03	43581834	43585907	4074	780	204	82.95	3.21	43582614	intron	Glyma03g36710.1	-	43577948	43588112
Gm03	43612111	43613495	1385	894	77	51.88	3.52	43613005	Promoter	Glyma03g36740.1	-	43602508	43612575
Gm03	43723692	43725388	1697	621	76	52.35	4.01	43724313	CDS	Glyma03g36910.1	+	43718980	43724862
Gm03	43810330	43811683	1354	1087	71	60.79	3.53	43811417	Promoter	Glyma03g37010.1	-	43807187	43810759
Gm03	43820088	43821371	1284	853	58	110.64	4.89	43820941	Promoter	Glyma03g37030.1	+	43820978	43824076
Gm03	43872455	43873387	933	447	35	53.63	3.97	43872902	Promoter	Glyma03g37160.1	+	43873300	43876739
Gm03	44141862	44142469	608	429	24	53.76	4.94	44142291	CDS	Glyma03g37550.1	+	44141700	44146150
Gm03	44282927	44285056	2130	1925	88	77.17	4.13	44284852	intron	Glyma03g37770.1	-	44279746	44284946
Gm03	44320744	44323372	2629	470	131	56.01	3.21	44321214	intron	Glyma03g37840.1	-	44316955	44321948
Gm03	44359278	44361762	2485	2183	121	217.09	5.98	44361461	intron	Glyma03g37910.1	-	44356422	44364132
Gm03	44369036	44370650	1615	442	86	145.49	6.17	44369478	intron	Glyma03g37920.1	+	44366492	44371447
Gm03	44384988	44387617	2630	469	111	59.57	3.25	44385457	intron	Glyma03g37930.2	+	44373036	44385982
Gm03	44609638	44610087	450	270	21	54.7	5.57	44609908	intron	Glyma03g38220.1	-	44608514	44610961
Gm03	44929177	44930550	1374	810	63	99.65	4.85	44929987	intron	Glyma03g38620.1	+	44926439	44930360
Gm03	45050986	45052740	1755	970	88	79.33	4.39	45051956	intron	Glyma03g38750.1	-	45051046	45052790
Gm03	45062862	45063569	708	270	33	71.61	6.11	45063132	CDS	Glyma03g38760.1	-	45061550	45065035
Gm03	45130242	45132004	1763	684	92	58.71	3.07	45130926	CDS	Glyma03g38840.1	+	45128326	45131435
Gm03	45197512	45198402	891	497	36	50.07	4.59	45198009	intron	Glyma03g38930.1	-	45195366	45199156
Gm03	45209309	45212144	2836	1727	123	125.55	4.36	45211036	intron	Glyma03g38970.1	+	45210442	45213398
Gm03	45401470	45403092	1623	599	67	136.04	6.35	45402069	CDS	Glyma03g39240.1	+	45396811	45402596
Gm03	45449702	45453139	3438	488	145	64.51	2.75	45450190	CDS	Glyma03g39310.1	-	45448123	45450221
Gm03	45489722	45491720	1999	1418	92	102.49	4.58	45491140	five_prime_UTR	Glyma03g39390.1	+	45490954	45493521
Gm03	45489722	45491720	1999	1418	92	102.49	4.58	45491140	five_prime_UTR	Glyma03g39390.2	+	45490954	45493020
Gm03	45576532	45578164	1633	199	67	63.35	3.21	45576731	five_prime_UTR	Glyma03g39530.1	-	45572966	45576820
Gm03	45581324	45582094	771	577	30	50.56	4.59	45581901	Promoter	Glyma03g39540.1	-	45577703	45581357
Gm03	45725026	45729126	4101	522	201	62.7	3.33	45725548	intron	Glyma03g39720.1	-	45712032	45726945
Gm03	45745834	45748942	3109	2332	128	51.24	3.21	45748166	five_prime_UTR	Glyma03g39760.1	+	45748140	45753941
Gm03	45764468	45766450	1983	519	84	75.63	3.93	45764987	CDS	Glyma03g39790.1	-	45764881	45766937
Gm03	45779146	45780876	1731	1293	73	69.23	4.36	45780439	intron	Glyma03g39820.1	-	45779164	45781248
Gm03	45971600	45973936	2337	1259	104	85.77	3.79	45972859	Promoter	Glyma03g40150.1	-	45971285	45972651
Gm03	46109483	46110866	1384	859	58	104.4	6.66	46110342	intron	Glyma03g40320.1	-	46101672	46115157
Gm03	46111487	46112935	1449	861	54	66.73	4.59	46112348	intron	Glyma03g40320.1	-	46101672	46115157
Gm03	46228738	46230416	1679	706	68	134.05	5.64	46229444	Promoter	Glyma03g40490.1	-	46223734	46228942
Gm03	46438500	46440059	1560	1149	64	58.19	4.36	46439649	CDS	Glyma03g40780.1	-	46431670	46441584
Gm03	46438500	46440059	1560	1149	64	58.19	4.36	46439649	CDS	Glyma03g40780.2	-	46431670	46441584
Gm03	46478156	46478899	744	273	26	54.06	4.47	46478429	three_prime_UTR	Glyma03g40840.1	+	46470888	46478476
Gm03	46492790	46493552	763	566	37	91.07	6.88	46493356	intron	Glyma03g40880.2	-	46490264	46497920
Gm03	46621818	46623443	1626	467	80	63.03	3.85	46622285	Promoter	Glyma03g41080.1	-	46617404	46622035
Gm03	46620009	46620814	806	300	44	50.38	4.25	46620309	CDS	Glyma03g41080.1	-	46617404	46622035
Gm03	46660194	46662654	2461	1967	135	93.16	3.87	46662161	CDS	Glyma03g41140.1	+	46662034	46662549
Gm03	46679988	46681347	1360	1111	68	134.66	5.16	46681099	intron	Glyma03g41160.1	-	46674576	46699266
Gm03	46674214	46675414	1201	769	58	101.03	5.12	46674983	three_prime_UTR	Glyma03g41160.1	-	46674576	46699266
Gm03	46716639	46718613	1975	442	82	73.56	3.9	46717081	intron	Glyma03g41180.1	+	46709781	46717892
Gm03	46843403	46844943	1541	439	66	65.95	3.67	46843842	CDS	Glyma03g41330.1	+	46842560	46845287
Gm03	46856474	46858686	2213	1100	123	74.06	4.13	46857574	five_prime_UTR	Glyma03g41350.1	+	46857502	46879229
Gm03	46870150	46872086	1937	321	84	60.99	2.99	46870471	intron	Glyma03g41350.1	+	46857502	46879229
Gm03	47377271	47378499	1229	379	55	104.13	4.89	47377650	CDS	Glyma03g42070.1	+	47374642	47378255
Gm03	47377271	47378499	1229	379	55	104.13	4.89	47377650	CDS	Glyma03g42070.2	+	47374631	47378345
Gm03	47377271	47378499	1229	379	55	104.13	4.89	47377650	CDS	Glyma03g42070.3	+	47374627	47378345
Gm03	47377271	47378499	1229	379	55	104.13	4.89	47377650	CDS	Glyma03g42070.4	+	47374727	47378345
Gm03	47445426	47446075	650	197	24	59.36	5.28	47445623	intron	Glyma03g42160.1	-	47437871	47446480
Gm03	47526712	47529635	2924	982	126	165.59	4.59	47527694	intron	Glyma03g42290.2	-	47521895	47533485
Gm03	47755063	47755652	590	412	21	51.05	5.28	47755475	intron	Glyma03g42540.1	-	47752097	47760825
Gm03	47758763	47759615	853	430	29	58.46	5.87	47759193	intron	Glyma03g42540.1	-	47752097	47760825
Gm03	47774360	47775006	647	189	23	54.67	6.5	47774549	three_prime_UTR	Glyma03g42570.1	+	47771904	47774604
scaffold_404	4267	4798	532	334	26	68.57	6.55	4601	CDS	Glyma0404s00200.1	+	3883	9401
Gm04	20327	21061	735	415	35	70.69	6.59	20742	CDS	Glyma04g00200.1	-	7268	22892
Gm04	127655	129437	1783	500	81	74.24	4.7	128155	Promoter	Glyma04g00320.1	-	116318	127668
Gm04	308734	310384	1651	1197	70	67.68	3.67	309931	CDS	Glyma04g00550.1	+	309418	310388
Gm04	308734	310384	1651	1197	70	67.68	3.67	309931	CDS	Glyma04g00550.2	+	309418	310388
Gm04	690556	691695	1140	862	55	72.54	4.81	691418	intron	Glyma04g01110.1	+	678168	692217
Gm04	826124	827571	1448	725	74	104.23	4.36	826849	Promoter	Glyma04g01280.1	+	827126	828172
Gm04	931774	933276	1503	1161	60	93.35	4.59	932935	intron	Glyma04g01430.1	+	929672	935029
Gm04	954393	955991	1599	805	88	89.59	4.03	955198	Promoter	Glyma04g01460.1	+	955315	961132
Gm04	975514	976934	1421	944	69	66.24	4.78	976458	Promoter	Glyma04g01480.1	-	972475	975566
Gm04	1071028	1072124	1097	273	38	72.31	4.97	1071301	intron	Glyma04g01600.2	+	1070443	1074170
Gm04	1079531	1080861	1331	549	72	86.74	4.98	1080080	Promoter	Glyma04g01620.1	+	1080859	1084148
Gm04	1199436	1200377	942	494	40	53.64	5.6	1199930	Promoter	Glyma04g01800.1	+	1200116	1202621
Gm04	1368188	1368978	791	294	41	54.57	4.38	1368482	intron	Glyma04g01990.1	+	1360114	1372718
Gm04	1498154	1499845	1692	890	72	55.25	3.54	1499044	CDS	Glyma04g02180.1	-	1493436	1499532
Gm04	1498154	1499845	1692	890	72	55.25	3.54	1499044	CDS	Glyma04g02180.2	-	1493436	1499532
Gm04	1534288	1535487	1200	830	64	63.75	3.67	1535118	CDS	Glyma04g02220.1	+	1532085	1539758
Gm04	1534288	1535487	1200	830	64	63.75	3.67	1535118	CDS	Glyma04g02220.2	+	1532085	1540229
Gm04	1950642	1951675	1034	646	46	53.38	3.9	1951288	five_prime_UTR	Glyma04g02750.1	-	1948431	1951368
Gm04	2058896	2063910	5015	3389	214	98.16	3.48	2062285	CDS	Glyma04g02850.1	-	2059179	2062920
Gm04	2058896	2063910	5015	3389	214	98.16	3.48	2062285	CDS	Glyma04g02850.2	-	2059179	2062920
Gm04	2119960	2121982	2023	642	102	84.89	3.52	2120602	intron	Glyma04g02930.1	-	2117513	2123122
Gm04	2328072	2329081	1010	642	39	86.4	6.11	2328714	Promoter	Glyma04g03190.1	-	2325344	2327882
Gm04	2377051	2377855	805	332	39	79.31	5.16	2377383	intron	Glyma04g03240.1	-	2371335	2378215
Gm04	2408613	2409918	1306	911	52	51.75	3.86	2409524	intron	Glyma04g03270.1	-	2407826	2412282
Gm04	2466867	2470113	3247	2715	144	57.78	2.98	2469582	intron	Glyma04g03390.1	-	2468159	2472884
Gm04	2532745	2534411	1667	1406	72	57.44	3.96	2534151	intron	Glyma04g03490.1	+	2531992	2540627
Gm04	2621071	2621948	878	408	40	115.89	8.45	2621479	intron	Glyma04g03590.1	-	2617344	2623586
Gm04	2624163	2625048	886	307	44	53.1	4.38	2624470	Promoter	Glyma04g03590.3	-	2617344	2623586
Gm04	2684684	2685673	990	247	76	105.01	4.09	2684931	three_prime_UTR	Glyma04g03650.1	+	2677382	2685084
Gm04	2713538	2715088	1551	989	76	81.04	5.63	2714527	CDS	Glyma04g03710.1	+	2713261	2726299
Gm04	2745582	2747404	1823	424	107	79.27	3.52	2746006	three_prime_UTR	Glyma04g03750.1	-	2745942	2751729
Gm04	2759272	2761167	1896	1476	93	50.94	3.44	2760748	intron	Glyma04g03770.1	-	2758473	2761265
Gm04	3009712	3012349	2638	2057	127	78.43	3.88	3011769	Promoter	Glyma04g04100.2	+	3011798	3014727
Gm04	3162893	3164024	1132	578	54	63.45	4.15	3163471	three_prime_UTR	Glyma04g04250.1	-	3163355	3165553
Gm04	3386551	3389288	2738	2247	131	99.43	4.01	3388798	intron	Glyma04g04530.3	-	3388191	3392499
Gm04	3571235	3572315	1081	601	51	53.63	3.75	3571836	intron	Glyma04g04810.1	+	3567380	3577561
Gm04	3645202	3647451	2250	1362	108	129.17	4.36	3646564	intron	Glyma04g04890.1	+	3646295	3650794
Gm04	3685309	3686893	1585	464	74	63.91	3.79	3685773	intron	Glyma04g04920.1	+	3668172	3691487
Gm04	3733749	3734777	1029	438	45	50.63	3.21	3734187	Promoter	Glyma04g04990.1	+	3734614	3738505
Gm04	3763293	3766190	2898	362	108	62.22	3.93	3763655	intron	Glyma04g05020.1	+	3758860	3765198
Gm04	3832961	3834607	1647	1291	76	96.89	4.34	3834252	CDS	Glyma04g05090.1	+	3832917	3834622
Gm04	3850511	3852714	2204	1766	94	181.42	6.4	3852277	intron	Glyma04g05110.1	+	3851784	3854203
Gm04	3890391	3891221	831	537	39	52.05	5.5	3890928	intron	Glyma04g05150.1	+	3888289	3893780
Gm04	4110959	4111617	659	413	29	58.46	5.44	4111372	Promoter	Glyma04g05420.1	-	4105183	4111206
Gm04	4104486	4105948	1463	1117	63	51.19	4.17	4105603	intron	Glyma04g05420.2	-	4105209	4110136
Gm04	4295239	4296309	1071	455	51	106.81	6.42	4295694	intron	Glyma04g05620.1	+	4290352	4296905
Gm04	4289602	4290650	1049	366	45	82.12	4.59	4289968	Promoter	Glyma04g05620.4	+	4290352	4296905
Gm04	4321302	4322882	1581	434	82	107	4.8	4321736	intron	Glyma04g05670.2	-	4320265	4328861
Gm04	4465585	4466898	1314	528	53	119.58	6.88	4466113	CDS	Glyma04g05870.1	+	4465773	4472810
Gm04	4508751	4510701	1951	373	89	87.78	4.37	4509124	intron	Glyma04g05910.1	+	4499474	4509642
Gm04	4737882	4741157	3276	1204	145	111.48	3.54	4739086	Promoter	Glyma04g06190.1	+	4739919	4745000
Gm04	4836834	4837751	918	538	35	69.19	4.94	4837372	intron	Glyma04g06310.1	-	4836563	4840447
Gm04	4978515	4980011	1497	622	60	74.64	3.78	4979137	intron	Glyma04g06540.1	+	4975451	4984781
Gm04	5142320	5144101	1782	403	99	70.04	3.64	5142723	Promoter	Glyma04g06680.1	-	5140772	5142222
Gm04	5224391	5225045	655	256	28	55.43	4.89	5224647	intron	Glyma04g06770.1	+	5223006	5226208
Gm04	5576609	5578238	1630	497	78	191.04	8.46	5577106	Promoter	Glyma04g07180.1	+	5577335	5582262
Gm04	5640648	5643258	2611	1256	109	76.5	3.33	5641904	intron	Glyma04g07260.1	+	5640097	5642077
Gm04	5662060	5663282	1223	936	61	117.91	5.89	5662996	Promoter	Glyma04g07280.3	-	5657254	5662134
Gm04	5673783	5675121	1339	790	59	79.13	4.08	5674573	Promoter	Glyma04g07300.2	-	5668750	5674523
Gm04	5831402	5834567	3166	2065	179	90.89	3.3	5833467	intron	Glyma04g07480.1	+	5832199	5834434
Gm04	5895777	5896500	724	524	30	82.04	6.5	5896301	intron	Glyma04g07550.1	+	5894074	5897222
Gm04	5931623	5932792	1170	974	50	89.29	4.28	5932597	Promoter	Glyma04g07580.1	+	5933482	5938859
Gm04	5980056	5982281	2226	444	104	101.39	3.96	5980500	intron	Glyma04g07640.1	-	5976220	5990650
Gm04	6369489	6370780	1292	832	57	62.38	4.81	6370321	Promoter	Glyma04g08130.1	+	6370910	6378490
Gm04	6376414	6377901	1488	393	62	52.3	3.93	6376807	intron	Glyma04g08130.1	+	6370910	6378490
Gm04	6405801	6407164	1364	480	62	57.69	4.38	6406281	CDS	Glyma04g08170.1	-	6404125	6407819
Gm04	6410700	6412045	1346	194	66	105.55	4.84	6410894	Promoter	Glyma04g08180.1	+	6410982	6413726
Gm04	6533650	6535259	1610	598	75	161.01	6.55	6534248	intron	Glyma04g08330.1	+	6533445	6536171
Gm04	6692122	6693372	1251	322	44	91.06	5.64	6692444	Promoter	Glyma04g08540.1	+	6692531	6696232
Gm04	6810347	6811846	1500	963	59	113.12	6	6811310	five_prime_UTR	Glyma04g08680.1	+	6811026	6817993
Gm04	6811996	6814090	2095	887	84	83.32	4.36	6812883	intron	Glyma04g08680.1	+	6811026	6817993
Gm04	6984102	6986775	2674	812	115	107.28	3.44	6984914	CDS	Glyma04g08880.1	+	6984756	6987890
Gm04	6997955	6999887	1933	656	85	115.45	4.84	6998611	Promoter	Glyma04g08890.1	+	6998813	7002347
Gm04	7116033	7117895	1863	251	96	91.24	4.2	7116284	intron	Glyma04g08980.1	+	7112121	7116831
Gm04	7318876	7320205	1330	983	49	64.18	4.88	7319859	CDS	Glyma04g09160.1	+	7317535	7320720
Gm04	7320347	7322645	2299	1243	96	191.92	5.64	7321590	intron	Glyma04g09170.2	-	7320907	7327028
Gm04	7348630	7349982	1353	515	59	145.76	6.5	7349145	intron	Glyma04g09190.1	-	7341052	7349696
Gm04	7516864	7517676	813	408	28	61.17	6.1	7517272	Promoter	Glyma04g09330.1	+	7517853	7519737
Gm04	7743061	7743907	847	524	38	69.16	4.87	7743585	intron	Glyma04g09500.1	+	7742445	7746217
Gm04	8165633	8166410	778	190	33	77.67	4.64	8165823	CDS	Glyma04g09890.1	+	8158708	8179593
Gm04	8165633	8166410	778	190	33	77.67	4.64	8165823	CDS	Glyma04g09890.2	+	8158708	8179593
Gm04	8165633	8166410	778	190	33	77.67	4.64	8165823	CDS	Glyma04g09890.3	+	8158708	8178345
Gm04	8246938	8247666	729	237	34	50.75	4.59	8247175	Promoter	Glyma04g09950.5	-	8241062	8246266
Gm04	8365679	8366306	628	188	23	56.81	5.28	8365867	Promoter	Glyma04g10100.2	+	8366565	8370738
Gm04	8369422	8370722	1301	898	48	79.97	5.9	8370320	three_prime_UTR	Glyma04g10100.2	+	8366565	8370738
Gm04	8369422	8370722	1301	898	48	79.97	5.9	8370320	three_prime_UTR	Glyma04g10100.4	+	8366565	8370738
Gm04	8665974	8666501	528	259	23	65.09	6.88	8666233	Promoter	Glyma04g10420.1	+	8666755	8670016
Gm04	8681975	8682788	814	415	33	86.56	6.91	8682390	intron	Glyma04g10430.1	-	8670986	8689685
Gm04	9156175	9157156	982	423	38	67.62	5.24	9156598	intron	Glyma04g10890.1	+	9155835	9158251
Gm04	9265429	9266304	876	327	33	78.9	5.69	9265756	Promoter	Glyma04g11010.1	-	9261272	9265399
Gm04	11185488	11186395	908	591	34	58.64	3.93	11186079	Promoter	Glyma04g12200.1	-	11173035	11185278
Gm04	13108823	13109464	642	241	23	50.32	6.1	13109064	Promoter	Glyma04g13490.1	+	13109726	13110741
Gm04	14638054	14638535	482	174	20	59.17	6.1	14638228	Promoter	Glyma04g14530.1	+	14639146	14641375
Gm04	36683733	36684281	549	358	20	50.66	5.28	36684091	five_prime_UTR	Glyma04g32230.1	+	36683991	36690653
Gm04	41013884	41014636	753	428	27	62.75	6.91	41014312	Promoter	Glyma04g34790.2	-	41008266	41014058
Gm04	41094550	41095106	557	177	22	60.22	6.1	41094727	Promoter	Glyma04g34840.1	+	41095139	41096346
Gm04	41102472	41103154	683	199	32	77.11	5.57	41102671	intron	Glyma04g34850.1	-	41100943	41105659
Gm04	41259112	41259921	810	451	30	71.33	6.91	41259563	five_prime_UTR	Glyma04g34960.1	-	41250763	41259567
Gm04	41259112	41259921	810	451	30	71.33	6.91	41259563	five_prime_UTR	Glyma04g34960.2	-	41250763	41259626
Gm04	42265372	42266139	768	376	30	76.35	5.28	42265748	intron	Glyma04g35780.1	-	42263194	42272592
Gm04	42412098	42413854	1757	551	78	58.64	3.59	42412649	intron	Glyma04g35890.1	-	42410767	42413973
Gm04	42673071	42673855	785	405	34	66.02	5.5	42673476	CDS	Glyma04g36130.1	-	42672028	42673780
Gm04	42733644	42734720	1077	721	44	111.9	5.69	42734365	Promoter	Glyma04g36200.1	-	42731238	42733963
Gm04	42803510	42804693	1184	343	60	64.9	5.38	42803853	Promoter	Glyma04g36250.1	-	42801595	42803614
Gm04	42998031	42999091	1061	489	45	52.84	4.59	42998520	Promoter	Glyma04g36470.1	+	42998992	43001800
Gm04	43087476	43088681	1206	487	43	73.97	4.94	43087963	intron	Glyma04g36560.1	+	43075580	43090656
Gm04	43120433	43121686	1254	700	48	63.79	4.59	43121133	CDS	Glyma04g36610.1	+	43116326	43123552
Gm04	43120433	43121686	1254	700	48	63.79	4.59	43121133	CDS	Glyma04g36610.2	+	43116326	43123552
Gm04	43117921	43118950	1030	696	48	73.63	5.35	43118617	intron	Glyma04g36610.2	+	43116326	43123552
Gm04	43163620	43164469	850	369	32	65.96	6.88	43163989	intron	Glyma04g36670.1	+	43162642	43168367
Gm04	43167686	43168649	964	609	39	74	4.91	43168295	three_prime_UTR	Glyma04g36670.1	+	43162642	43168367
Gm04	43272768	43273638	871	355	31	69.48	5.69	43273123	CDS	Glyma04g36750.1	+	43271366	43276608
Gm04	43435192	43438212	3021	465	144	50.89	2.75	43435657	intron	Glyma04g36940.1	-	43427563	43437351
Gm04	43442298	43442967	670	456	28	53.59	6.72	43442754	intron	Glyma04g36950.2	-	43439065	43452395
Gm04	43444073	43445007	935	439	35	82.2	6.1	43444512	intron	Glyma04g36950.2	-	43439065	43452395
Gm04	43718021	43719018	998	781	44	50.38	4.35	43718802	three_prime_UTR	Glyma04g37380.1	-	43718581	43726771
Gm04	44011963	44012859	897	699	36	76.26	5.29	44012662	intron	Glyma04g37640.3	+	44007709	44012907
Gm04	44157468	44158661	1194	290	45	55.26	3.73	44157758	intron	Glyma04g37730.1	+	44154167	44160615
Gm04	44166228	44167194	967	450	35	50.35	7.03	44166678	intron	Glyma04g37740.2	-	44163842	44170887
Gm04	44276992	44278399	1408	1022	59	64.14	4.1	44278014	intron	Glyma04g37810.1	+	44277038	44285846
Gm04	44411486	44412504	1019	568	42	65.36	5.44	44412054	intron	Glyma04g37990.1	+	44410653	44414175
Gm04	44412823	44413460	638	443	26	66.28	5.73	44413266	intron	Glyma04g37990.1	+	44410653	44414175
Gm04	44433368	44434824	1457	927	63	64.83	4.36	44434295	Promoter	Glyma04g38010.1	-	44427611	44433879
Gm04	44501690	44502289	600	351	23	55.63	4.59	44502041	Promoter	Glyma04g38100.1	+	44502136	44505697
Gm04	44502880	44503650	771	346	29	70.78	7.32	44503226	intron	Glyma04g38100.1	+	44502136	44505697
Gm04	44555049	44556920	1872	397	77	86.59	4.33	44555446	intron	Glyma04g38160.1	+	44548159	44561858
Gm04	44561174	44562154	981	434	53	61.33	3.82	44561608	three_prime_UTR	Glyma04g38160.1	+	44548159	44561858
Gm04	44692808	44693507	700	357	25	58.71	5.69	44693165	intron	Glyma04g38290.1	+	44691565	44695664
Gm04	44953073	44954315	1243	452	48	91.95	5.64	44953525	CDS	Glyma04g38580.1	+	44945801	44955573
Gm04	44962035	44963077	1043	636	39	58.12	5.5	44962671	intron	Glyma04g38590.1	+	44957860	44971142
Gm04	44978289	44979751	1463	987	70	87.6	4.36	44979276	Promoter	Glyma04g38620.2	+	44979587	44982269
Gm04	45119390	45120476	1087	212	60	99.27	5.04	45119602	intron	Glyma04g38800.1	+	45116682	45131715
Gm04	45122384	45123873	1490	997	64	64.71	3.21	45123381	intron	Glyma04g38800.1	+	45116682	45131715
Gm04	45130620	45131881	1262	196	60	164.55	6.5	45130816	intron	Glyma04g38800.1	+	45116682	45131715
Gm04	45132776	45135466	2691	1729	106	85.49	3.67	45134505	intron	Glyma04g38800.2	+	45130478	45135929
Gm04	45138313	45140514	2202	895	95	81.28	3.93	45139208	Promoter	Glyma04g38820.1	+	45139299	45140994
Gm04	45359436	45361666	2231	850	94	85.64	4.59	45360286	intron	Glyma04g39120.1	+	45356258	45370264
Gm04	45641424	45643322	1899	1026	66	51.29	4.08	45642450	CDS	Glyma04g39440.1	+	45639696	45646915
Gm04	45644110	45645167	1058	871	39	71.89	4.59	45644981	intron	Glyma04g39440.1	+	45639696	45646915
Gm04	45649031	45650569	1539	804	62	109.33	4.91	45649835	CDS	Glyma04g39450.1	+	45648880	45652462
Gm04	45872885	45873877	993	431	39	50.53	4.85	45873316	three_prime_UTR	Glyma04g39680.1	+	45870445	45873419
Gm04	45972931	45973825	895	398	40	71.72	5.44	45973329	Promoter	Glyma04g39820.1	+	45974115	45979508
Gm04	46159210	46160207	998	540	48	64.18	4.8	46159750	three_prime_UTR	Glyma04g40010.1	-	46158907	46163123
Gm04	46204164	46205882	1719	1336	83	103.43	4.59	46205500	CDS	Glyma04g40080.1	-	46202659	46207489
Gm04	46216730	46218025	1296	817	52	83.3	5.2	46217547	Promoter	Glyma04g40090.1	+	46218142	46227070
Gm04	46220443	46223378	2936	816	135	198.48	5.65	46221259	intron	Glyma04g40090.1	+	46218142	46227070
Gm04	46645995	46647064	1070	566	60	101.88	4.81	46646561	Promoter	Glyma04g40660.1	-	46643575	46645627
Gm04	46892991	46893814	824	634	36	63.46	4.01	46893625	intron	Glyma04g41000.1	+	46891613	46896688
Gm04	47031455	47032981	1527	763	76	111.63	4.59	47032218	five_prime_UTR	Glyma04g41170.1	-	47030535	47032228
Gm04	47315589	47318355	2767	498	124	78.8	3.06	47316087	intron	Glyma04g41470.1	-	47315358	47316785
Gm04	47455408	47457220	1813	234	93	117.07	3.93	47455642	intron	Glyma04g41600.1	+	47454544	47459707
Gm04	47498933	47499958	1026	576	53	55.76	4.39	47499509	intron	Glyma04g41640.1	+	47496899	47506203
Gm04	47696683	47697682	1000	488	48	53.04	4.38	47697171	intron	Glyma04g41870.1	-	47695204	47697823
Gm04	47714608	47717444	2837	1825	135	79.77	3.7	47716433	Promoter	Glyma04g41900.2	+	47716637	47719172
Gm04	47810713	47813719	3007	2672	161	106.17	3.11	47813385	intron	Glyma04g42040.1	+	47812561	47815829
Gm04	47979413	47980337	925	530	38	59.92	4.3	47979943	intron	Glyma04g42190.1	-	47978017	47983878
Gm04	48169891	48172666	2776	471	120	222.43	6.88	48170362	CDS	Glyma04g42410.1	-	48160560	48176354
Gm04	48161518	48162906	1389	548	64	67.85	3.93	48162066	intron	Glyma04g42410.1	-	48160560	48176354
Gm04	48195514	48196991	1478	551	63	78.46	4.08	48196065	intron	Glyma04g42430.1	-	48194775	48196839
Gm04	48212772	48214300	1529	454	58	113.34	5.26	48213226	CDS	Glyma04g42450.1	+	48211343	48217804
Gm04	48258984	48260073	1090	601	48	54.07	3.9	48259585	Promoter	Glyma04g42520.1	-	48255375	48259110
Gm04	48280149	48281409	1261	980	53	52.88	4.13	48281129	five_prime_UTR	Glyma04g42550.5	+	48281102	48285851
Gm04	48281472	48283107	1636	1354	84	77.18	4.31	48282826	intron	Glyma04g42550.5	+	48281102	48285851
Gm04	48393143	48393940	798	464	31	67.81	5.85	48393607	intron	Glyma04g42710.1	-	48391750	48397735
Gm04	48449934	48451445	1512	391	66	61.58	3.71	48450325	intron	Glyma04g42790.1	+	48447843	48454427
Gm04	48949983	48952252	2270	620	100	79.32	2.91	48950603	intron	Glyma04g43350.1	+	48947268	48951399
Gm04	49013961	49016134	2174	1428	94	97.28	4.81	49015389	intron	Glyma04g43420.1	+	49001904	49016520
Gm04	49173777	49174611	835	450	30	55.89	4.59	49174227	CDS	Glyma04g43630.1	-	49173255	49182724
Gm04	49173777	49174611	835	450	30	55.89	4.59	49174227	CDS	Glyma04g43630.2	-	49173255	49182724
Gm04	49173777	49174611	835	450	30	55.89	4.59	49174227	CDS	Glyma04g43630.3	-	49173255	49182724
Gm04	49173777	49174611	835	450	30	55.89	4.59	49174227	three_prime_UTR	Glyma04g43630.4	-	49173255	49182724
Gm04	49198042	49200000	1959	426	82	84.44	3.62	49198468	intron	Glyma04g43640.1	-	49190254	49199906
Gm05	62208	63899	1692	1227	70	59.22	4.19	63435	intron	Glyma05g00250.1	+	61597	68794
Gm05	135795	136828	1034	334	38	55.21	4.59	136129	intron	Glyma05g00330.1	+	130569	137799
Gm05	155104	156064	961	670	48	90.44	4.85	155774	Promoter	Glyma05g00360.1	+	155811	159974
Gm05	156449	158142	1694	373	70	101.23	6.3	156822	CDS	Glyma05g00360.1	+	155811	159974
Gm05	164672	166835	2164	899	96	251.66	8.13	165571	CDS	Glyma05g00370.1	-	160592	166261
Gm05	160289	161371	1083	630	50	144.97	8.54	160919	three_prime_UTR	Glyma05g00370.1	-	160592	166261
Gm05	164672	166835	2164	899	96	251.66	8.13	165571	CDS	Glyma05g00370.2	-	162843	166215
Gm05	196112	197215	1104	334	66	65.51	3.44	196446	Promoter	Glyma05g00420.1	+	197274	202985
Gm05	215107	216794	1688	1226	63	50.29	3.21	216333	intron	Glyma05g00460.1	-	215754	222229
Gm05	328699	329697	999	408	44	50.49	4.13	329107	CDS	Glyma05g00610.1	+	329073	332223
Gm05	470034	472232	2199	924	94	63.6	3.23	470958	intron	Glyma05g00820.1	+	465341	480084
Gm05	769617	771782	2166	1599	112	50.09	4.29	771216	intron	Glyma05g01220.1	-	769223	771519
Gm05	814852	815825	974	545	57	104.27	5.27	815397	intron	Glyma05g01280.1	-	812250	816075
Gm05	831438	832522	1085	237	55	72.63	4.59	831675	intron	Glyma05g01290.1	+	826422	833073
Gm05	850636	851202	567	259	27	74.92	5.29	850895	intron	Glyma05g01320.1	+	850158	855596
Gm05	851252	852644	1393	934	57	74.43	4.05	852186	intron	Glyma05g01320.1	+	850158	855596
Gm05	884151	885785	1635	1054	88	89.46	4.12	885205	intron	Glyma05g01370.1	-	884798	886106
Gm05	1094508	1096504	1997	999	96	55.02	3.91	1095507	intron	Glyma05g01600.1	+	1092033	1111771
Gm05	1617549	1619692	2144	988	86	89.46	4.42	1618537	intron	Glyma05g02210.1	-	1617535	1620762
Gm05	1892992	1895198	2207	724	88	70.57	3.9	1893716	intron	Glyma05g02520.1	+	1891552	1894511
Gm05	1989282	1990817	1536	1179	62	54.54	3.44	1990461	Promoter	Glyma05g02610.1	-	1987588	1989808
Gm05	2202602	2203561	960	261	48	52.63	3.99	2202863	intron	Glyma05g02890.1	-	2201051	2203193
Gm05	2285669	2286723	1055	593	48	52.25	3.71	2286262	intron	Glyma05g02990.2	+	2285335	2292943
Gm05	2630466	2631324	859	363	32	55.42	4.91	2630829	Promoter	Glyma05g03440.1	+	2631140	2634687
Gm05	2663201	2664050	850	634	45	61.19	3.54	2663835	CDS	Glyma05g03470.1	-	2658001	2663966
Gm05	2673739	2674749	1011	369	36	72.04	4.59	2674108	three_prime_UTR	Glyma05g03480.1	+	2669518	2674182
Gm05	2810070	2811751	1682	1483	70	72.86	3.62	2811553	intron	Glyma05g03650.1	-	2806363	2812774
Gm05	2848851	2850436	1586	1185	76	104.14	4.34	2850036	intron	Glyma05g03700.1	+	2848827	2851751
Gm05	2904114	2904877	764	310	33	58.11	4.87	2904424	Promoter	Glyma05g03760.1	-	2900794	2903457
Gm05	2918530	2919189	660	191	34	55.12	6.88	2918721	Promoter	Glyma05g03770.2	+	2918893	2923311
Gm05	3209490	3213342	3853	3611	177	125.25	3.73	3213101	intron	Glyma05g04090.1	-	3210168	3215525
Gm05	3436028	3436993	966	194	49	66.07	3.93	3436222	intron	Glyma05g04290.3	-	3432701	3437501
Gm05	3543586	3544443	858	432	36	53.59	5.12	3544018	intron	Glyma05g04350.1	-	3534924	3546776
Gm05	3707678	3709707	2030	1602	83	63.17	3.06	3709280	intron	Glyma05g04570.1	+	3706694	3710969
Gm05	3769404	3770843	1440	357	61	60.29	4.13	3769761	intron	Glyma05g04600.1	+	3764467	3770534
Gm05	3937505	3938578	1074	489	56	183.42	11.38	3937994	Promoter	Glyma05g04750.1	+	3938235	3942157
Gm05	3941078	3942079	1002	856	39	69.71	3.93	3941934	intron	Glyma05g04750.1	+	3938235	3942157
Gm05	3946506	3946939	434	197	26	64.62	5.6	3946703	Promoter	Glyma05g04760.1	-	3942540	3946366
Gm05	3942164	3943941	1778	397	69	79.9	4.89	3942561	three_prime_UTR	Glyma05g04760.1	-	3942540	3946366
Gm05	4087348	4088707	1360	385	49	60.98	4.3	4087733	Promoter	Glyma05g04910.1	-	4082462	4087336
Gm05	4262061	4263257	1197	722	56	69.36	4.13	4262783	Promoter	Glyma05g05010.1	+	4263391	4268422
Gm05	4547181	4547825	645	422	25	60.26	6.5	4547603	Promoter	Glyma05g05230.1	+	4548297	4549817
Gm05	4566940	4567466	527	354	20	53.29	4.88	4567294	intron	Glyma05g05260.1	-	4565346	4568952
Gm05	4602410	4603265	856	423	29	54	6.28	4602833	Promoter	Glyma05g05270.1	-	4599522	4602463
Gm05	4599848	4600520	673	370	29	58.46	5.55	4600218	intron	Glyma05g05270.1	-	4599522	4602463
Gm05	5086021	5086806	786	223	37	50.23	5.04	5086244	CDS	Glyma05g05640.1	+	5083274	5086896
Gm05	5529461	5530205	745	304	25	53.96	6.1	5529765	Promoter	Glyma05g06010.1	-	5527494	5529013
Gm05	5679980	5680583	604	415	23	59.66	4.88	5680395	intron	Glyma05g06090.1	+	5677670	5684326
Gm05	7470346	7472179	1834	1089	90	94.08	4.17	7471435	intron	Glyma05g07380.1	+	7470807	7480753
Gm05	7472390	7473245	856	475	40	52.67	4.13	7472865	intron	Glyma05g07380.1	+	7470807	7480753
Gm05	7624645	7625595	951	625	41	84.76	5.57	7625270	intron	Glyma05g07580.1	-	7624124	7629009
Gm05	7641081	7642655	1575	911	70	60.33	3.33	7641992	intron	Glyma05g07610.1	+	7635664	7644661
Gm05	7671143	7672084	942	450	37	54.24	4.59	7671593	intron	Glyma05g07670.1	-	7668763	7672446
Gm05	7729624	7731316	1693	784	82	128.68	3.88	7730408	intron	Glyma05g07740.1	-	7726130	7737892
Gm05	7833743	7834332	590	413	22	51.85	5.35	7834156	intron	Glyma05g07910.1	-	7831134	7839032
Gm05	7855046	7857068	2023	925	108	60.5	3.36	7855971	CDS	Glyma05g07920.1	+	7842248	7861407
Gm05	7903417	7904720	1304	293	58	64.38	3.9	7903710	intron	Glyma05g07960.1	+	7896881	7905464
Gm05	7906502	7908310	1809	1033	74	65.11	3.44	7907535	CDS	Glyma05g07970.1	+	7907238	7910734
Gm05	7948536	7949373	838	300	36	68.34	4.59	7948836	intron	Glyma05g08030.1	+	7948031	7951403
Gm05	8034301	8035718	1418	629	64	72.06	3.67	8034930	intron	Glyma05g08100.1	+	8032092	8042959
Gm05	8053314	8055770	2457	975	133	196.61	5.04	8054289	intron	Glyma05g08110.1	-	8045349	8054385
Gm05	8131777	8132675	899	571	35	57.13	5.2	8132348	intron	Glyma05g08170.1	+	8131051	8137059
Gm05	8133116	8134151	1036	415	53	111.59	6.59	8133531	intron	Glyma05g08170.1	+	8131051	8137059
Gm05	8134166	8135097	932	489	35	53.73	5.81	8134655	intron	Glyma05g08170.1	+	8131051	8137059
Gm05	8214377	8214962	586	411	22	56.61	6.1	8214788	intron	Glyma05g08250.1	-	8214314	8215289
Gm05	8348844	8350558	1715	1185	69	59.01	4.59	8350029	CDS	Glyma05g08450.1	+	8347972	8350571
Gm05	8424583	8426581	1999	197	96	116.37	4.59	8424780	intron	Glyma05g08580.1	+	8423600	8429475
Gm05	8475514	8476217	704	281	35	88.03	7.75	8475795	intron	Glyma05g08630.1	-	8466972	8476774
Gm05	8506680	8507885	1206	409	47	102.7	6.5	8507089	intron	Glyma05g08640.1	+	8504678	8512385
Gm05	8600392	8600982	591	343	30	63.07	5.96	8600735	Promoter	Glyma05g08710.1	-	8596290	8599959
Gm05	8847353	8848252	900	403	36	91.65	8.54	8847756	CDS	Glyma05g09000.1	+	8841044	8848434
Gm05	8845330	8846077	748	198	37	93.39	7.21	8845528	intron	Glyma05g09000.1	+	8841044	8848434
Gm05	8862845	8865477	2633	354	125	69.12	3.79	8863199	intron	Glyma05g09020.1	+	8858519	8874886
Gm05	8977870	8978696	827	326	33	63.2	5.24	8978196	CDS	Glyma05g09200.1	-	8977562	8980191
Gm05	8979164	8979878	715	359	25	57.08	5.28	8979523	CDS	Glyma05g09200.1	-	8977562	8980191
Gm05	27329778	27330370	593	406	21	50.71	5.69	27330184	intron	Glyma05g22260.1	-	27329307	27331237
Gm05	27406163	27406854	692	376	25	59.61	5.69	27406539	intron	Glyma05g22320.1	+	27402701	27414841
Gm05	27751766	27752391	626	253	22	52.03	5.28	27752019	intron	Glyma05g22500.1	-	27747906	27755700
Gm05	30966340	30967062	723	409	37	124.06	8.94	30966749	intron	Glyma05g24760.1	+	30960277	30968901
Gm05	31718402	31719451	1050	480	47	111.11	6.7	31718882	CDS	Glyma05g25670.1	-	31711982	31718993
Gm05	32010227	32011586	1360	657	60	135.27	5.64	32010884	intron	Glyma05g25970.1	+	32006635	32013010
Gm05	32018935	32020135	1201	326	39	66.77	5.35	32019261	intron	Glyma05g25980.1	+	32014702	32020355
Gm05	32158171	32158757	587	392	31	80.08	5.81	32158563	five_prime_UTR	Glyma05g26160.1	+	32158500	32159941
Gm05	32167429	32169249	1821	255	93	64.14	4.08	32167684	intron	Glyma05g26170.1	+	32166714	32170290
Gm05	32484948	32486273	1326	419	59	52.68	3.75	32485367	five_prime_UTR	Glyma05g26550.1	+	32485358	32487776
Gm05	32599080	32601054	1975	504	84	55.31	3.19	32599584	CDS	Glyma05g26680.1	+	32594543	32600021
Gm05	32624407	32626655	2249	1354	101	51.75	3.27	32625761	Promoter	Glyma05g26710.1	+	32626041	32627948
Gm05	32661582	32662624	1043	643	53	77.4	4.36	32662225	intron	Glyma05g26750.1	+	32658851	32664537
Gm05	32806127	32807578	1452	569	89	104.82	4.76	32806696	intron	Glyma05g26920.1	-	32804345	32807699
Gm05	32964300	32965669	1370	1101	66	93.01	5.55	32965401	intron	Glyma05g27070.1	-	32960859	32967890
Gm05	33084980	33085901	922	605	39	71.28	4.89	33085585	Promoter	Glyma05g27200.1	-	33083936	33085507
Gm05	33227205	33228582	1378	1059	72	90.32	4.42	33228264	Promoter	Glyma05g27330.1	-	33226197	33227686
Gm05	33251306	33253757	2452	2037	96	80.56	3.67	33253343	intron	Glyma05g27360.1	+	33251652	33261329
Gm05	33389799	33390874	1076	364	50	123.14	6.35	33390163	intron	Glyma05g27470.1	+	33388554	33391194
Gm05	33418394	33419513	1120	773	43	65.89	4.89	33419167	intron	Glyma05g27510.1	+	33415859	33420181
Gm05	33714228	33715557	1330	365	71	99.57	5.46	33714593	intron	Glyma05g27850.1	-	33708700	33715788
Gm05	33754507	33756480	1974	893	79	62.95	3.39	33755400	intron	Glyma05g27890.1	+	33747900	33757452
Gm05	33780725	33781524	800	529	35	99.64	6.5	33781254	Promoter	Glyma05g27910.1	-	33771409	33781101
Gm05	33928007	33929867	1861	1164	76	55.03	3.41	33929171	Promoter	Glyma05g28030.1	+	33929370	33931756
Gm05	33971916	33973212	1297	935	63	132.42	5.81	33972851	intron	Glyma05g28080.1	+	33971853	33974592
Gm05	34012598	34014472	1875	267	98	52.2	3.67	34012865	intron	Glyma05g28130.4	-	34011566	34021562
Gm05	34015232	34016547	1316	424	49	61.51	5.73	34015656	intron	Glyma05g28130.4	-	34011566	34021562
Gm05	34030983	34032524	1542	660	64	59.81	3.44	34031643	Promoter	Glyma05g28140.2	-	34023035	34031372
Gm05	34211369	34212985	1617	946	83	132.81	6.43	34212315	intron	Glyma05g28380.2	-	34202508	34215363
Gm05	34276887	34279135	2249	1793	104	53.86	3.78	34278680	three_prime_UTR	Glyma05g28480.2	-	34278668	34281210
Gm05	34406713	34407413	701	519	29	73.82	6.11	34407232	intron	Glyma05g28580.1	+	34404235	34408964
Gm05	34442483	34444421	1939	1499	81	65.47	4.8	34443982	Promoter	Glyma05g28640.1	-	34440778	34443452
Gm05	34602693	34604986	2294	1000	104	88.55	3.54	34603693	intron	Glyma05g28880.1	+	34603433	34605235
Gm05	34672953	34673829	877	250	35	53.39	4.01	34673203	CDS	Glyma05g28950.1	+	34669252	34678567
Gm05	34672953	34673829	877	250	35	53.39	4.01	34673203	CDS	Glyma05g28950.2	+	34669252	34676249
Gm05	34766012	34769407	3396	2300	171	76.74	3.36	34768312	intron	Glyma05g29100.1	-	34767676	34775390
Gm05	34817435	34819035	1601	581	73	59.56	4.19	34818016	intron	Glyma05g29150.1	-	34814609	34821517
Gm05	34935931	34937622	1692	932	70	63.9	3.9	34936863	intron	Glyma05g29270.1	+	34928890	34938410
Gm05	35146988	35147895	908	187	39	65.91	4.87	35147175	intron	Glyma05g29560.1	+	35146668	35149774
Gm05	35211039	35212054	1016	606	40	57.96	4.01	35211645	intron	Glyma05g29660.1	-	35210873	35215565
Gm05	35533166	35534187	1022	774	42	58.37	4.05	35533940	intron	Glyma05g30090.2	-	35529044	35541140
Gm05	35629184	35630189	1006	740	50	58.92	3.96	35629924	Promoter	Glyma05g30220.1	-	35628789	35629240
Gm05	35802064	35803535	1472	1247	67	140.72	5.24	35803311	intron	Glyma05g30410.1	+	35799325	35804615
Gm05	35806347	35807543	1197	691	50	128.74	6.1	35807038	intron	Glyma05g30420.1	-	35805960	35808233
Gm05	36061109	36062180	1072	631	47	129.21	7.32	36061740	Promoter	Glyma05g30800.1	+	36061936	36067734
Gm05	36063027	36063776	750	302	29	54.36	4.91	36063329	CDS	Glyma05g30800.1	+	36061936	36067734
Gm05	36066724	36067489	766	231	35	88.03	5.27	36066955	intron	Glyma05g30800.1	+	36061936	36067734
Gm05	36091804	36093233	1430	489	56	85.1	4.28	36092293	intron	Glyma05g30830.1	+	36086907	36093051
Gm05	36094691	36095858	1168	742	50	52.58	3.67	36095433	Promoter	Glyma05g30850.1	+	36095619	36099164
Gm05	36116617	36117594	978	409	35	70.9	5.73	36117026	Promoter	Glyma05g30880.1	-	36115262	36116583
Gm05	36569463	36571755	2293	1394	103	204.49	7.21	36570857	intron	Glyma05g31440.1	-	36569836	36571366
Gm05	36617903	36618738	836	306	40	115.89	6.52	36618209	CDS	Glyma05g31500.1	-	36617227	36618880
Gm05	36616909	36617898	990	485	48	147.61	10.57	36617394	intron	Glyma05g31500.1	-	36617227	36618880
Gm05	36662763	36663858	1096	522	58	192.34	8.54	36663285	intron	Glyma05g31530.1	-	36660714	36670436
Gm05	36739796	36741279	1484	1224	54	51.97	3.31	36741020	intron	Glyma05g31620.1	+	36739288	36743390
Gm05	36747715	36749002	1288	993	56	95.74	4.43	36748708	intron	Glyma05g31630.1	-	36747591	36751598
Gm05	36984761	36988111	3351	994	153	59.35	2.78	36985755	intron	Glyma05g31970.1	+	36984800	36987601
Gm05	37161345	37162856	1512	558	84	114.03	4.59	37161903	intron	Glyma05g32210.1	-	37160810	37162130
Gm05	37179736	37182032	2297	414	112	137.78	4.59	37180150	Promoter	Glyma05g32240.1	-	37178842	37179684
Gm05	37197956	37199114	1159	403	48	77.84	4.89	37198359	intron	Glyma05g32250.1	+	37196222	37201205
Gm05	37391686	37392651	966	476	46	57.11	5.76	37392162	Promoter	Glyma05g32460.1	+	37392470	37406616
Gm05	37432594	37433566	973	314	47	76.89	5.6	37432908	intron	Glyma05g32500.1	-	37421731	37436546
Gm05	37556716	37557991	1276	316	53	51.48	3.67	37557032	intron	Glyma05g32700.1	+	37553294	37560611
Gm05	37558094	37559097	1004	637	36	77.44	4.2	37558731	intron	Glyma05g32700.1	+	37553294	37560611
Gm05	37565022	37566296	1275	744	59	78.37	5.07	37565766	CDS	Glyma05g32720.1	+	37563207	37570437
Gm05	37607114	37611016	3903	654	156	112.04	3.49	37607768	intron	Glyma05g32790.1	+	37601771	37608464
Gm05	37618500	37624580	6081	4255	263	61.57	3.41	37622755	intron	Glyma05g32810.1	-	37619894	37624298
Gm05	37697176	37698649	1474	1131	66	72.71	3.9	37698307	intron	Glyma05g32910.1	+	37694500	37699483
Gm05	37717644	37719285	1642	411	65	53.99	3.67	37718055	three_prime_UTR	Glyma05g32930.1	+	37712647	37718203
Gm05	37724357	37725440	1084	566	47	51.46	5.27	37724923	intron	Glyma05g32950.1	-	37720752	37725598
Gm05	37878288	37879450	1163	963	49	122.33	5.69	37879251	Promoter	Glyma05g33140.2	-	37872419	37879029
Gm05	37997349	37998623	1275	855	59	57.76	4.38	37998204	intron	Glyma05g33280.1	+	37994031	37999294
Gm05	38031748	38033218	1471	862	70	51.76	4.4	38032610	Promoter	Glyma05g33330.2	-	38028921	38032577
Gm05	38107789	38108608	820	324	37	56.28	5.09	38108113	intron	Glyma05g33470.1	-	38106701	38109651
Gm05	38168314	38169572	1259	822	51	83.26	4.89	38169136	intron	Glyma05g33540.2	+	38166893	38170476
Gm05	38452477	38453531	1055	653	43	65.35	5.16	38453130	intron	Glyma05g33970.1	-	38451943	38455017
Gm05	38453671	38454453	783	482	31	59.4	4.91	38454153	intron	Glyma05g33970.1	-	38451943	38455017
Gm05	38586014	38587647	1634	429	74	82.08	4.81	38586443	Promoter	Glyma05g34180.1	-	38575844	38585769
Gm05	38586014	38587647	1634	429	74	82.08	4.81	38586443	Promoter	Glyma05g34190.1	+	38587364	38589462
Gm05	38639755	38640958	1204	544	63	54.87	3.7	38640299	Promoter	Glyma05g34250.1	+	38640781	38644966
Gm05	38699647	38702126	2480	1026	121	133.7	3.93	38700673	intron	Glyma05g34320.1	-	38695536	38702232
Gm05	38732210	38734750	2541	2039	122	62.55	3.33	38734249	Promoter	Glyma05g34360.3	+	38734561	38740278
Gm05	38762472	38763873	1402	1017	57	51.88	4.59	38763489	intron	Glyma05g34400.1	+	38759733	38765488
Gm05	38800172	38801915	1744	1227	78	60.26	3.8	38801399	intron	Glyma05g34480.2	+	38798365	38804422
Gm05	38871312	38872603	1292	478	60	72.4	5.5	38871790	intron	Glyma05g34600.1	+	38871222	38880737
Gm05	39305056	39305969	914	441	41	60.48	3.82	39305497	intron	Glyma05g35210.1	+	39303161	39307773
Gm05	39384731	39387925	3195	1428	155	183.56	4.81	39386159	three_prime_UTR	Glyma05g35320.1	-	39386009	39390696
Gm05	39588686	39589915	1230	821	51	55.7	4.59	39589507	CDS	Glyma05g35600.1	-	39585346	39593133
Gm05	39662058	39663375	1318	889	71	53.87	3.77	39662947	CDS	Glyma05g35650.1	+	39661737	39663722
Gm05	39662058	39663375	1318	889	71	53.87	3.77	39662947	CDS	Glyma05g35650.2	+	39661727	39663722
Gm05	39816954	39818465	1512	1049	81	122.88	4.81	39818003	CDS	Glyma05g35840.1	-	39814594	39819768
Gm05	39816954	39818465	1512	1049	81	122.88	4.81	39818003	CDS	Glyma05g35840.2	-	39814594	39819880
Gm05	39816954	39818465	1512	1049	81	122.88	4.81	39818003	CDS	Glyma05g35840.3	-	39814594	39819880
Gm05	39823396	39826827	3432	626	169	50.11	2.86	39824022	Promoter	Glyma05g35850.1	-	39821523	39823705
Gm05	40243961	40245387	1427	476	62	57.87	4.59	40244437	five_prime_UTR	Glyma05g36420.1	+	40244394	40245024
Gm05	40395535	40396726	1192	676	68	116.94	5.96	40396211	Promoter	Glyma05g36560.1	+	40396437	40400744
Gm05	40476644	40478069	1426	485	56	67.65	4.32	40477129	intron	Glyma05g36660.1	+	40474477	40477774
Gm05	40796827	40797647	821	276	40	62.32	5.31	40797103	intron	Glyma05g37130.1	-	40793412	40797374
Gm05	40878883	40880319	1437	388	66	76.7	4.59	40879271	CDS	Glyma05g37270.1	+	40872186	40879879
Gm05	40877600	40878555	956	523	49	159.59	10.98	40878123	intron	Glyma05g37270.1	+	40872186	40879879
Gm05	41063443	41065003	1561	679	68	68.82	3.28	41064122	intron	Glyma05g37470.1	+	41062732	41064860
Gm05	41072336	41073503	1168	888	41	77.83	5.29	41073224	CDS	Glyma05g37490.1	-	41071373	41073644
Gm05	41096306	41097510	1205	795	51	80.4	4.87	41097101	Promoter	Glyma05g37520.1	-	41091540	41096109
Gm05	41216173	41217642	1470	396	71	86.79	4.72	41216569	Promoter	Glyma05g37670.1	+	41217001	41225113
Gm05	41281815	41282920	1106	517	55	52.74	4.97	41282332	Promoter	Glyma05g37740.1	-	41278435	41282274
Gm05	41285502	41287342	1841	1384	83	89.73	5.5	41286886	Promoter	Glyma05g37750.1	+	41286896	41288279
Gm05	41290161	41290739	579	347	24	57.38	5.29	41290508	intron	Glyma05g37760.1	-	41289648	41293170
Gm05	41369715	41370359	645	196	29	61.3	5.5	41369911	intron	Glyma05g37870.1	-	41369113	41379621
Gm05	41858539	41860156	1618	199	63	50.49	3.67	41858738	Promoter	Glyma05g38520.1	-	41853426	41857772
Gm06	24128	25331	1204	477	60	82.98	5.27	24605	Promoter	Glyma06g00230.1	+	24815	43462
Gm06	87263	89149	1887	419	78	112.69	4.33	87682	Promoter	Glyma06g00270.1	+	88578	90090
Gm06	136032	136715	684	422	29	58.46	6.59	136454	three_prime_UTR	Glyma06g00360.1	+	127056	136812
Gm06	136032	136715	684	422	29	58.46	6.59	136454	three_prime_UTR	Glyma06g00360.2	+	127056	136812
Gm06	230783	232462	1680	838	100	77.68	3.82	231621	Promoter	Glyma06g00510.1	-	229125	231334
Gm06	246798	247710	913	570	42	123.66	8.13	247368	intron	Glyma06g00520.1	-	233581	248581
Gm06	686042	690667	4626	1326	215	66.72	3.36	687368	Promoter	Glyma06g01130.1	+	687584	701421
Gm06	776347	779122	2776	1104	129	119.77	4.79	777451	CDS	Glyma06g01230.1	+	774239	780147
Gm06	870335	872038	1704	660	77	54.24	3.25	870995	five_prime_UTR	Glyma06g01400.1	+	870917	874309
Gm06	968885	969808	924	367	43	50.23	3.49	969252	intron	Glyma06g01520.1	-	964171	971053
Gm06	1047064	1048587	1524	936	77	57.61	2.97	1048000	intron	Glyma06g01640.1	+	1041154	1048983
Gm06	1125374	1127108	1735	1344	89	84.55	3.63	1126718	CDS	Glyma06g01780.1	-	1126412	1128880
Gm06	1135633	1138259	2627	1428	112	58.34	4.03	1137061	intron	Glyma06g01800.1	-	1136778	1140188
Gm06	1287620	1289538	1919	400	84	59.98	3.79	1288020	intron	Glyma06g02010.1	+	1285135	1288443
Gm06	1305762	1307880	2119	1179	105	80.77	4.59	1306941	intron	Glyma06g02020.1	+	1300672	1316290
Gm06	1365815	1367229	1415	977	62	81.66	4.08	1366792	intron	Glyma06g02080.1	-	1365029	1369025
Gm06	1398245	1399776	1532	522	63	69.63	5.86	1398767	intron	Glyma06g02120.1	-	1394398	1401536
Gm06	1408615	1409881	1267	331	50	71.59	4.94	1408946	intron	Glyma06g02130.2	-	1405247	1410166
Gm06	1614756	1616161	1406	465	58	95.83	5.81	1615221	three_prime_UTR	Glyma06g02410.1	+	1611916	1615312
Gm06	1614756	1616161	1406	465	58	95.83	5.81	1615221	three_prime_UTR	Glyma06g02410.2	+	1611916	1615312
Gm06	1614756	1616161	1406	465	58	95.83	5.81	1615221	three_prime_UTR	Glyma06g02410.3	+	1611916	1615312
Gm06	1616918	1619360	2443	1626	117	332.12	8.13	1618544	CDS	Glyma06g02420.1	+	1618097	1619707
Gm06	1621358	1622262	905	567	37	71.97	5.9	1621925	Promoter	Glyma06g02430.1	+	1622068	1623302
Gm06	1667505	1670254	2750	1651	124	66.9	3.24	1669156	CDS	Glyma06g02500.1	+	1665978	1669329
Gm06	1786910	1788832	1923	390	88	119.26	5.55	1787300	Promoter	Glyma06g02640.1	-	1782458	1787011
Gm06	1842811	1845681	2871	2387	150	76.4	4.43	1845198	Promoter	Glyma06g02740.1	+	1845661	1848640
Gm06	1931527	1934436	2910	353	126	54.98	3.34	1931880	Promoter	Glyma06g02810.1	-	1930765	1931127
Gm06	1951105	1952067	963	464	39	59.7	4.59	1951569	intron	Glyma06g02840.1	-	1950921	1956609
Gm06	2076495	2082704	6210	3227	299	95.57	3.15	2079722	intron	Glyma06g02980.1	-	2077761	2083702
Gm06	2142235	2144439	2205	407	91	218.6	7.72	2142642	Promoter	Glyma06g03070.1	+	2143202	2149970
Gm06	2179940	2181434	1495	609	83	122.71	4.8	2180549	intron	Glyma06g03100.1	+	2175284	2185644
Gm06	2181504	2182963	1460	1068	61	58.41	3.67	2182572	intron	Glyma06g03100.1	+	2175284	2185644
Gm06	2254700	2255655	956	197	41	61.8	4.32	2254897	CDS	Glyma06g03200.1	+	2252853	2257573
Gm06	2263192	2263972	781	298	31	74.75	6.5	2263490	intron	Glyma06g03220.1	+	2262611	2268648
Gm06	2267291	2267987	697	333	25	54.31	6.11	2267624	intron	Glyma06g03220.1	+	2262611	2268648
Gm06	2277340	2280110	2771	562	104	78.8	3.93	2277902	Promoter	Glyma06g03240.1	-	2275073	2277442
Gm06	2334037	2338814	4778	1010	239	94.89	3.67	2335047	CDS	Glyma06g03300.1	+	2330816	2335535
Gm06	2367142	2368222	1081	723	57	61.84	5.73	2367865	CDS	Glyma06g03340.1	+	2363462	2369043
Gm06	2367142	2368222	1081	723	57	61.84	5.73	2367865	three_prime_UTR	Glyma06g03350.1	-	2367809	2372174
Gm06	2410641	2412343	1703	326	69	85.88	4.85	2410967	Promoter	Glyma06g03440.1	-	2409924	2410392
Gm06	2410641	2412343	1703	326	69	85.88	4.85	2410967	Promoter	Glyma06g03450.1	+	2411543	2413168
Gm06	2413667	2414846	1180	988	47	50.48	3.82	2414655	Promoter	Glyma06g03460.1	+	2415191	2416545
Gm06	2414897	2416980	2084	960	103	70.86	3.88	2415857	intron	Glyma06g03460.1	+	2415191	2416545
Gm06	2489238	2490885	1648	1324	67	167.16	7.32	2490562	intron	Glyma06g03560.1	+	2480611	2492677
Gm06	2493769	2496998	3230	411	153	261.25	7.45	2494180	Promoter	Glyma06g03570.1	+	2494874	2503438
Gm06	2501489	2503370	1882	833	89	85.68	3.96	2502322	intron	Glyma06g03570.1	+	2494874	2503438
Gm06	2771811	2772853	1043	544	51	84.08	6.11	2772355	CDS	Glyma06g03970.1	+	2766861	2773014
Gm06	2862697	2870549	7853	5187	406	78.27	3.14	2867884	CDS	Glyma06g04120.1	-	2867316	2869799
Gm06	2942298	2943307	1010	490	51	105.91	7.45	2942788	intron	Glyma06g04230.2	+	2941241	2949674
Gm06	2946034	2947810	1777	1244	87	110.81	5.73	2947278	intron	Glyma06g04230.2	+	2941241	2949674
Gm06	3535221	3536258	1038	543	47	102.11	6.55	3535764	intron	Glyma06g05000.1	+	3535507	3537794
Gm06	3707475	3709511	2037	732	96	116.25	3.74	3708207	intron	Glyma06g05210.3	-	3703832	3709294
Gm06	3847986	3848713	728	187	28	54	4.67	3848173	intron	Glyma06g05400.1	-	3845274	3850097
Gm06	3950036	3950769	734	309	36	90.26	7.86	3950345	intron	Glyma06g05520.1	+	3948147	3957494
Gm06	4173486	4175218	1733	680	68	76.55	3.71	4174166	Promoter	Glyma06g05830.1	-	4172263	4173858
Gm06	4237019	4238545	1527	402	75	97.87	3.67	4237421	intron	Glyma06g05910.1	+	4233147	4253695
Gm06	4311014	4312064	1051	191	38	77.05	5.73	4311205	intron	Glyma06g06030.2	+	4309204	4314123
Gm06	4436750	4437250	501	276	34	82.79	6.89	4437026	CDS	Glyma06g06180.1	+	4436872	4441595
Gm06	4469520	4470151	632	333	59	243.14	9.56	4469853	CDS	Glyma06g06240.1	+	4469642	4474904
Gm06	4616126	4617705	1580	1156	73	68.58	3.54	4617282	Promoter	Glyma06g06460.1	-	4612198	4616370
Gm06	4773063	4775284	2222	974	84	121.2	3.97	4774037	intron	Glyma06g06690.1	-	4771724	4774915
Gm06	4903568	4904769	1202	535	76	71.53	3.82	4904103	Promoter	Glyma06g06830.1	+	4904467	4909979
Gm06	4908564	4910003	1440	394	51	50.29	4.05	4908958	three_prime_UTR	Glyma06g06830.2	+	4904467	4909979
Gm06	5079160	5080713	1554	480	66	64.71	4.13	5079640	Promoter	Glyma06g07030.1	-	5073890	5079124
Gm06	5096369	5098112	1744	883	75	52.08	3.59	5097252	Promoter	Glyma06g07050.1	-	5088068	5096991
Gm06	5143043	5144443	1401	829	63	51.04	4.19	5143872	intron	Glyma06g07110.2	-	5140624	5145449
Gm06	5355546	5358748	3203	1501	136	51.82	3.06	5357047	intron	Glyma06g07350.1	-	5356152	5357889
Gm06	5472819	5475682	2864	2395	134	119.71	4.17	5475214	intron	Glyma06g07540.1	+	5474870	5482589
Gm06	5533875	5534710	836	462	29	58.46	5.75	5534337	intron	Glyma06g07580.1	+	5528267	5541272
Gm06	5670438	5672898	2461	2017	122	149.14	6.09	5672455	intron	Glyma06g07740.1	-	5664581	5683594
Gm06	5762653	5766267	3615	3035	196	148.29	4.08	5765688	intron	Glyma06g07850.2	-	5752583	5780501
Gm06	5766838	5770588	3751	2140	189	81.47	3.21	5768978	intron	Glyma06g07850.2	-	5752583	5780501
Gm06	5904723	5905939	1217	724	49	56.8	4.08	5905447	intron	Glyma06g08010.2	-	5899712	5906523
Gm06	5920581	5921682	1102	609	58	179.06	8.79	5921190	Promoter	Glyma06g08030.2	-	5916770	5921116
Gm06	6202895	6208863	5969	3753	274	192.12	3.71	6206648	intron	Glyma06g08530.1	-	6196568	6207806
Gm06	6213942	6217528	3587	1970	168	71.94	3.45	6215912	intron	Glyma06g08540.1	-	6214144	6218144
Gm06	6240830	6243585	2756	1302	118	176.48	4.87	6242132	intron	Glyma06g08560.1	+	6239506	6242393
Gm06	6540773	6542343	1571	1069	70	54.24	3.59	6541842	intron	Glyma06g08970.1	+	6541668	6550287
Gm06	6855759	6857235	1477	1007	67	68.1	4.59	6856766	Promoter	Glyma06g09310.3	-	6849646	6855917
Gm06	6849341	6851048	1708	1076	76	64.76	3.13	6850417	three_prime_UTR	Glyma06g09310.4	-	6849646	6855917
Gm06	6849341	6851048	1708	1076	76	64.76	3.13	6850417	three_prime_UTR	Glyma06g09310.6	-	6849646	6855917
Gm06	7002304	7003554	1251	603	55	54	3.28	7002907	intron	Glyma06g09480.1	+	7001285	7013454
Gm06	7011127	7012526	1400	476	71	67.98	4.01	7011603	intron	Glyma06g09480.1	+	7001285	7013454
Gm06	7282214	7284399	2186	1246	111	73.21	4.25	7283460	intron	Glyma06g09700.1	+	7277570	7284447
Gm06	7302383	7303777	1395	449	56	124.75	6.11	7302832	five_prime_UTR	Glyma06g09750.4	+	7301889	7306253
Gm06	7343980	7344949	970	417	41	60.23	5.93	7344397	intron	Glyma06g09800.1	+	7338893	7345227
Gm06	7345188	7348264	3077	2409	146	137.99	4.43	7347597	Promoter	Glyma06g09810.1	+	7348103	7349381
Gm06	7389147	7390659	1513	1013	65	52.17	4.59	7390160	intron	Glyma06g09860.1	-	7388113	7402098
Gm06	7396865	7400233	3369	1236	160	54.61	3.21	7398101	intron	Glyma06g09860.1	-	7388113	7402098
Gm06	7654645	7657687	3043	2165	133	56.9	4.19	7656810	intron	Glyma06g10170.1	-	7655293	7665491
Gm06	7680483	7681526	1044	543	50	79.85	5.86	7681026	intron	Glyma06g10190.1	-	7679814	7683727
Gm06	7756204	7757397	1194	489	53	59.55	4.36	7756693	intron	Glyma06g10250.1	+	7744912	7762010
Gm06	7765932	7767566	1635	290	71	51.21	3.19	7766222	intron	Glyma06g10280.1	+	7764169	7769809
Gm06	7792771	7793684	914	537	46	105.37	8.25	7793308	intron	Glyma06g10320.1	-	7791003	7820266
Gm06	7816672	7817578	907	350	48	107.26	6.3	7817022	intron	Glyma06g10320.1	-	7791003	7820266
Gm06	7833383	7834625	1243	763	49	68.55	4.87	7834146	three_prime_UTR	Glyma06g10340.1	+	7830611	7834895
Gm06	8190522	8192570	2049	486	77	68.49	3.29	8191008	Promoter	Glyma06g10820.1	-	8187385	8190466
Gm06	8204450	8206123	1674	1300	88	60	2.78	8205750	Promoter	Glyma06g10830.4	-	8199290	8204829
Gm06	8289889	8292219	2331	478	101	67.94	4.39	8290367	CDS	Glyma06g10930.1	-	8287720	8290864
Gm06	8289889	8292219	2331	478	101	67.94	4.39	8290367	CDS	Glyma06g10930.3	-	8287720	8290864
Gm06	8289889	8292219	2331	478	101	67.94	4.39	8290367	CDS	Glyma06g10930.4	-	8287720	8290864
Gm06	8340470	8341306	837	458	53	53.4	4.59	8340928	Promoter	Glyma06g10980.1	-	8339262	8340628
Gm06	8473160	8474122	963	581	37	82.08	4.97	8473741	intron	Glyma06g11120.1	+	8469468	8483404
Gm06	8477867	8478917	1051	858	39	50.91	4.87	8478725	intron	Glyma06g11120.1	+	8469468	8483404
Gm06	8625706	8628436	2731	1951	122	84.43	3.79	8627657	CDS	Glyma06g11250.1	+	8625174	8628880
Gm06	8630673	8632119	1447	383	67	96.74	4.59	8631056	intron	Glyma06g11260.1	+	8629982	8632923
Gm06	8847112	8848140	1029	702	65	58	3.7	8847814	Promoter	Glyma06g11470.1	-	8841554	8847013
Gm06	8900871	8902165	1295	697	61	75.53	3.9	8901568	Promoter	Glyma06g11540.1	+	8902381	8905272
Gm06	9307378	9308614	1237	496	62	94.58	4.83	9307874	Promoter	Glyma06g12090.2	+	9308451	9312386
Gm06	9424153	9425191	1039	603	42	56.6	5.12	9424756	CDS	Glyma06g12210.1	-	9424410	9430301
Gm06	9427351	9428430	1080	661	53	105.08	6.88	9428012	intron	Glyma06g12210.1	-	9424410	9430301
Gm06	9429548	9430373	826	457	34	61.08	4.59	9430005	intron	Glyma06g12210.1	-	9424410	9430301
Gm06	9434305	9435715	1411	311	69	159.49	6.55	9434616	Promoter	Glyma06g12220.1	+	9435604	9438571
Gm06	9534815	9536479	1665	540	90	95.88	4.77	9535355	CDS	Glyma06g12350.1	-	9529031	9535536
Gm06	9534815	9536479	1665	540	90	95.88	4.77	9535355	CDS	Glyma06g12350.2	-	9529031	9535536
Gm06	9597420	9599202	1783	1035	72	68.49	3.88	9598455	CDS	Glyma06g12410.1	+	9595247	9598602
Gm06	9986013	9987773	1761	833	83	109.07	4.1	9986846	Promoter	Glyma06g12790.1	-	9983072	9986800
Gm06	10192897	10194939	2043	422	83	75.53	2.92	10193319	intron	Glyma06g13050.1	+	10190497	10196619
Gm06	10312199	10315593	3395	683	157	208.25	4.33	10312882	intron	Glyma06g13170.1	-	10311968	10315064
Gm06	10449373	10450303	931	502	41	52.89	3.86	10449875	three_prime_UTR	Glyma06g13290.1	+	10443288	10450024
Gm06	10823301	10825292	1992	822	83	203.23	7.32	10824123	intron	Glyma06g13690.1	+	10821722	10826820
Gm06	10825783	10826463	681	376	25	60.86	5.28	10826159	three_prime_UTR	Glyma06g13690.1	+	10821722	10826820
Gm06	10821232	10821935	704	314	31	67.81	7.42	10821546	Promoter	Glyma06g13690.2	+	10821722	10826820
Gm06	10825783	10826463	681	376	25	60.86	5.28	10826159	three_prime_UTR	Glyma06g13690.2	+	10821722	10826820
Gm06	10881242	10882622	1381	1185	57	84.59	3.73	10882427	Promoter	Glyma06g13750.1	+	10882717	10885843
Gm06	11048091	11049753	1663	1097	71	55.11	4.38	11049188	CDS	Glyma06g13970.1	-	11046970	11050105
Gm06	11083790	11085842	2053	543	89	52	3.48	11084333	Promoter	Glyma06g14030.2	-	11081805	11084221
Gm06	11100872	11102606	1735	692	68	143.54	6.5	11101564	intron	Glyma06g14050.2	-	11098617	11104155
Gm06	11208281	11210042	1762	546	76	67.25	3.71	11208827	Promoter	Glyma06g14210.1	-	11205832	11207838
Gm06	11228901	11229834	934	264	47	57.47	3.54	11229165	Promoter	Glyma06g14260.1	+	11229919	11231922
Gm06	11389094	11390427	1334	749	69	83.57	7.29	11389843	Promoter	Glyma06g14500.1	-	11384952	11389663
Gm06	11412337	11415615	3279	725	151	65.41	3.68	11413062	CDS	Glyma06g14530.1	-	11411083	11414881
Gm06	11419481	11420932	1452	1117	62	62.21	3.67	11420598	intron	Glyma06g14550.1	-	11419837	11426052
Gm06	11476809	11478845	2037	1657	92	70.42	3.99	11478466	intron	Glyma06g14640.1	-	11476528	11479896
Gm06	11493494	11495069	1576	659	75	54.72	3.12	11494153	intron	Glyma06g14650.1	+	11493103	11496766
Gm06	11520400	11521519	1120	837	42	62.02	3.67	11521237	Promoter	Glyma06g14690.1	-	11517781	11521093
Gm06	11521767	11523116	1350	317	57	56.64	4.36	11522084	Promoter	Glyma06g14690.1	-	11517781	11521093
Gm06	11533889	11535414	1526	1014	76	62.33	3.67	11534903	intron	Glyma06g14720.1	+	11533467	11536200
Gm06	11665143	11667572	2430	741	126	86.68	3.74	11665884	CDS	Glyma06g14870.1	+	11650637	11672310
Gm06	11665143	11667572	2430	741	126	86.68	3.74	11665884	CDS	Glyma06g14870.2	+	11650637	11672310
Gm06	11665143	11667572	2430	741	126	86.68	3.74	11665884	CDS	Glyma06g14870.3	+	11650637	11672310
Gm06	11678180	11679708	1529	1111	67	50.1	3.59	11679291	Promoter	Glyma06g14880.1	-	11677150	11678553
Gm06	11748662	11750818	2157	1183	95	95.83	4.59	11749845	intron	Glyma06g14980.1	-	11747708	11751347
Gm06	11812114	11813228	1115	616	51	61.38	4.81	11812730	intron	Glyma06g15020.1	+	11804653	11814941
Gm06	12366556	12367628	1073	457	56	65.23	3.79	12367013	Promoter	Glyma06g15720.1	+	12367499	12372074
Gm06	12752472	12753062	591	160	22	56.02	4.47	12752632	CDS	Glyma06g16230.1	+	12752521	12761572
Gm06	12783534	12785226	1693	528	89	51.71	4.19	12784062	intron	Glyma06g16270.1	+	12783078	12785368
Gm06	12848731	12849685	955	639	40	71.68	5.5	12849370	intron	Glyma06g16360.2	+	12848246	12854575
Gm06	13103150	13106232	3083	422	156	108.6	4.23	13103572	intron	Glyma06g16690.1	+	13097808	13105775
Gm06	13117404	13118849	1446	409	58	57.44	3.86	13117813	Promoter	Glyma06g16700.1	-	13108566	13117446
Gm06	13114500	13115325	826	322	44	50.38	4.17	13114822	intron	Glyma06g16700.1	-	13108566	13117446
Gm06	13138983	13140521	1539	673	69	54.48	4.19	13139656	intron	Glyma06g16720.1	-	13134509	13143867
Gm06	13162673	13164706	2034	669	89	62.85	4.19	13163342	Promoter	Glyma06g16740.1	+	13163634	13170443
Gm06	13241214	13242286	1073	437	42	83.73	5.29	13241651	Promoter	Glyma06g16840.1	-	13238862	13241567
Gm06	13454963	13456061	1099	737	54	87.39	4.28	13455700	Promoter	Glyma06g17130.1	-	13453875	13455129
Gm06	13484163	13486712	2550	2130	111	63.39	3.63	13486293	Promoter	Glyma06g17170.1	+	13486761	13489611
Gm06	13607269	13608172	904	430	33	69.51	7.26	13607699	intron	Glyma06g17300.1	+	13604439	13612191
Gm06	13608460	13610256	1797	1602	67	52.35	3.21	13610062	intron	Glyma06g17300.1	+	13604439	13612191
Gm06	14224634	14225616	983	573	38	91.91	7.32	14225207	intron	Glyma06g17860.1	+	14224677	14233568
Gm06	14226677	14227938	1262	476	53	52.78	3.9	14227153	intron	Glyma06g17860.1	+	14224677	14233568
Gm06	14238581	14240896	2316	2127	87	67.2	3.44	14240708	intron	Glyma06g17890.1	-	14237520	14242985
Gm06	14512194	14513951	1758	250	98	330.99	9.76	14512444	intron	Glyma06g18170.1	+	14494926	14513140
Gm06	14613443	14614150	708	282	24	53.01	5.69	14613725	intron	Glyma06g18240.1	-	14609155	14614512
Gm06	14700551	14702349	1799	631	86	55.45	3.35	14701182	intron	Glyma06g18360.1	-	14700471	14704056
Gm06	14779085	14780631	1547	894	75	78.28	3.96	14779979	three_prime_UTR	Glyma06g18430.1	-	14779635	14782838
Gm06	14815140	14817230	2091	256	85	60.56	2.99	14815396	Promoter	Glyma06g18490.1	-	14813322	14815300
Gm06	14859907	14861073	1167	888	46	65.06	6.02	14860795	CDS	Glyma06g18560.1	+	14858479	14861103
Gm06	15067239	15069458	2220	1259	91	68.67	3.49	15068498	CDS	Glyma06g18810.1	+	15064710	15070882
Gm06	15067239	15069458	2220	1259	91	68.67	3.49	15068498	CDS	Glyma06g18810.2	+	15064637	15070882
Gm06	15174306	15176061	1756	1445	71	61.15	3.67	15175751	CDS	Glyma06g18890.1	-	15175386	15181572
Gm06	15528798	15529920	1123	944	37	81.24	4.47	15529742	intron	Glyma06g19310.1	+	15528632	15530914
Gm06	15828474	15831334	2861	1059	150	93.73	3.44	15829533	intron	Glyma06g19560.1	-	15824821	15830440
Gm06	15963418	15964300	883	514	34	61.29	5.57	15963932	CDS	Glyma06g19650.1	-	15962509	15963985
Gm06	15961460	15963154	1695	1277	72	69.59	4.59	15962737	intron	Glyma06g19650.1	-	15962509	15963985
Gm06	16143958	16145351	1394	897	63	71.32	4.59	16144855	CDS	Glyma06g19800.1	+	16142548	16155369
Gm06	16366216	16367388	1173	718	50	98.82	6.22	16366934	Promoter	Glyma06g20000.1	-	16362340	16366497
Gm06	16732794	16733693	900	386	34	53.06	5.5	16733180	Promoter	Glyma06g20320.1	-	16730046	16733087
Gm06	16776233	16777287	1055	782	42	61.5	3.73	16777015	Promoter	Glyma06g20370.1	+	16777072	16786037
Gm06	17514665	17517250	2586	2161	101	215.22	7.51	17516826	intron	Glyma06g21060.1	+	17506993	17528242
Gm06	18423029	18423612	584	257	26	66.97	5.29	18423286	intron	Glyma06g21830.1	+	18405451	18424266
Gm06	18877373	18877960	588	313	23	51.38	6.35	18877686	five_prime_UTR	Glyma06g22130.1	+	18875393	18881609
Gm06	19127117	19127687	571	181	21	53.22	4.47	19127298	intron	Glyma06g22320.1	-	19120534	19129886
Gm06	44199006	44199690	685	341	23	50.63	6.1	44199347	CDS	Glyma06g40930.1	-	44198244	44203297
Gm06	44479504	44480453	950	425	36	78.71	7.64	44479929	Promoter	Glyma06g41190.1	-	44473850	44479566
Gm06	44541203	44542417	1215	310	54	148.64	9.35	44541513	Promoter	Glyma06g41260.1	+	44541977	44544108
Gm06	46178196	46179731	1536	946	61	58.49	3.86	46179142	intron	Glyma06g42880.1	-	46173557	46181828
Gm06	47419790	47420935	1146	665	67	80.63	4.22	47420455	Promoter	Glyma06g44520.1	+	47420848	47421897
Gm06	47781406	47782406	1001	188	38	89.76	5.69	47781594	three_prime_UTR	Glyma06g44990.1	-	47781470	47784060
Gm06	47922697	47923789	1093	791	49	104.42	6.55	47923488	intron	Glyma06g45120.1	-	47921936	47926752
Gm06	47926028	47926785	758	329	30	57.84	6.22	47926357	intron	Glyma06g45120.1	-	47921936	47926752
Gm06	47943621	47945035	1415	414	51	58.64	4.59	47944035	three_prime_UTR	Glyma06g45130.1	+	47941244	47944076
Gm06	48518306	48518898	593	188	23	61.02	4.88	48518494	Promoter	Glyma06g45780.1	-	48513177	48517625
Gm06	48516791	48517659	869	491	33	65.56	6	48517282	intron	Glyma06g45780.1	-	48513177	48517625
Gm06	49165840	49167725	1886	1492	89	92.65	4.54	49167332	three_prime_UTR	Glyma06g46570.1	-	49167279	49169857
Gm06	49396117	49399091	2975	2513	123	66.9	3.7	49398630	intron	Glyma06g46860.1	+	49397841	49398752
Gm06	49669275	49670761	1487	989	64	154.24	9.17	49670264	Promoter	Glyma06g47170.1	+	49670509	49671397
Gm06	49725460	49726633	1174	414	55	50.67	3.59	49725874	three_prime_UTR	Glyma06g47210.1	+	49720039	49726107
Gm06	49821828	49823079	1252	755	55	91.53	4.31	49822583	Promoter	Glyma06g47330.1	-	49814780	49821822
Gm06	49884236	49886396	2161	1758	112	141.18	4.15	49885994	intron	Glyma06g47420.1	-	49882089	49890550
Gm06	50011795	50014333	2539	1252	120	70.64	3.17	50013047	intron	Glyma06g47620.1	-	50011887	50015177
Gm06	50048101	50049596	1496	439	56	65.93	4.87	50048540	intron	Glyma06g47650.1	+	50045310	50048694
Gm06	50068397	50069044	648	237	23	54.56	4.88	50068634	Promoter	Glyma06g47670.1	+	50069464	50074288
Gm06	50189442	50190220	779	264	29	69.84	6.91	50189706	Promoter	Glyma06g47790.1	-	50186768	50189127
Gm06	50330776	50332581	1806	1357	100	63.48	3.52	50332133	Promoter	Glyma06g47980.1	+	50332495	50334046
Gm06	50370942	50371666	725	451	31	81.27	6.11	50371393	Promoter	Glyma06g48040.1	-	50368250	50370720
Gm06	50450267	50451322	1056	451	45	100.17	5.64	50450718	intron	Glyma06g48170.1	-	50448232	50452295
Gm06	50454297	50455074	778	329	36	69.35	6.3	50454626	Promoter	Glyma06g48180.1	+	50455499	50458507
Gm06	50476866	50477858	993	450	42	75.8	6.11	50477316	intron	Glyma06g48200.1	+	50471013	50479996
Gm06	50535657	50537678	2022	939	76	53.39	3.9	50536596	intron	Glyma06g48270.2	+	50530956	50539725
scaffold_777	4425	5253	829	371	51	198.03	10.57	4796	intron	Glyma0777s00200.1	-	1095	5310
Gm07	143700	144588	889	196	46	57.11	3.46	143896	Promoter	Glyma07g00350.1	+	144004	151772
Gm07	151692	153271	1580	1211	84	95.65	4.19	152903	CDS	Glyma07g00360.1	+	152730	158362
Gm07	478026	480535	2510	704	132	185.23	5.04	478730	CDS	Glyma07g00860.1	+	476385	481857
Gm07	639066	640184	1119	920	55	82.46	5.55	639986	Promoter	Glyma07g01080.1	+	640160	642327
Gm07	702222	703615	1394	1040	77	50.93	4.74	703262	Promoter	Glyma07g01170.1	+	703591	704604
Gm07	713507	715797	2291	991	105	64.79	3.67	714498	intron	Glyma07g01190.1	-	713213	720264
Gm07	964230	965075	846	199	44	63.34	4.15	964429	intron	Glyma07g01500.1	+	963877	972303
Gm07	1152180	1153390	1211	825	52	83.76	4.87	1153005	intron	Glyma07g01740.1	+	1150398	1153952
Gm07	1246668	1248040	1373	493	79	58.26	3.82	1247161	intron	Glyma07g01850.1	-	1242845	1247276
Gm07	1556568	1558083	1516	483	67	57.41	3.33	1557051	Promoter	Glyma07g02250.1	-	1554103	1556616
Gm07	1565784	1566590	807	415	35	67.74	4.89	1566199	Promoter	Glyma07g02270.1	+	1566467	1568478
Gm07	1570065	1571500	1436	612	66	69.23	4.15	1570677	intron	Glyma07g02280.1	-	1569263	1573979
Gm07	1849465	1850306	842	563	33	55.12	5.5	1850028	Promoter	Glyma07g02720.1	-	1847898	1849824
Gm07	2551305	2552782	1478	519	64	52.57	3.33	2551824	Promoter	Glyma07g03680.4	-	2549804	2551623
Gm07	2597950	2602466	4517	2438	241	59.64	2.72	2600388	intron	Glyma07g03780.1	+	2599905	2606859
Gm07	2730517	2731459	943	385	42	90.59	5.9	2730902	CDS	Glyma07g03890.1	-	2727086	2737844
Gm07	2735732	2736839	1108	155	41	75.39	4.23	2735887	intron	Glyma07g03890.1	-	2727086	2737844
Gm07	2730517	2731459	943	385	42	90.59	5.9	2730902	CDS	Glyma07g03890.2	-	2726644	2732948
Gm07	2761901	2762564	664	294	30	52.57	6.2	2762195	intron	Glyma07g03920.1	-	2756199	2768099
Gm07	2790103	2792005	1903	1394	75	59.96	3.67	2791497	CDS	Glyma07g03940.1	+	2790542	2796861
Gm07	2806852	2813739	6888	1872	334	186.76	4.59	2808724	intron	Glyma07g03970.1	+	2808251	2812820
Gm07	2853386	2855286	1901	1449	88	57.67	3.67	2854835	CDS	Glyma07g03980.1	+	2816602	2867664
Gm07	3210071	3211408	1338	770	56	54.73	4.36	3210841	Promoter	Glyma07g04420.1	-	3207568	3210040
Gm07	3217191	3219019	1829	541	78	59.32	4.38	3217732	Promoter	Glyma07g04440.1	+	3217806	3218959
Gm07	3305568	3308435	2868	1396	126	54.98	2.96	3306964	intron	Glyma07g04510.1	-	3305610	3310007
Gm07	3374842	3376446	1605	589	70	72.15	4.13	3375431	intron	Glyma07g04580.1	+	3374655	3377006
Gm07	3467315	3468400	1086	565	52	56.25	4.59	3467880	intron	Glyma07g04680.1	+	3463195	3475321
Gm07	3478818	3480245	1428	893	65	66.85	4.37	3479711	Promoter	Glyma07g04690.1	+	3479736	3484413
Gm07	3649854	3650955	1102	527	41	53.22	6.02	3650381	intron	Glyma07g04940.1	-	3647847	3653212
Gm07	3737478	3738438	961	612	48	152.43	8.54	3738090	Promoter	Glyma07g05050.1	+	3738571	3744707
Gm07	3738625	3739389	765	575	38	123.12	6.91	3739200	intron	Glyma07g05050.1	+	3738571	3744707
Gm07	3739606	3740279	674	252	28	54	4.33	3739858	intron	Glyma07g05050.1	+	3738571	3744707
Gm07	3742414	3743070	657	194	25	63.69	4.88	3742608	intron	Glyma07g05050.1	+	3738571	3744707
Gm07	3743952	3745709	1758	639	95	143.99	5.04	3744591	three_prime_UTR	Glyma07g05050.1	+	3738571	3744707
Gm07	3945449	3946557	1109	406	38	75.13	3.67	3945855	intron	Glyma07g05290.1	+	3942165	3947296
Gm07	4086546	4087482	937	394	51	117.47	5.44	4086940	Promoter	Glyma07g05410.3	-	4075401	4086250
Gm07	4097014	4098006	993	504	39	95.9	7.32	4097518	three_prime_UTR	Glyma07g05420.2	+	4095962	4098070
Gm07	4196979	4198068	1090	449	48	54.07	4.81	4197428	Promoter	Glyma07g05560.1	-	4184383	4196999
Gm07	4325554	4326898	1345	485	63	69.38	3.93	4326039	Promoter	Glyma07g05670.1	+	4327038	4330215
Gm07	4359277	4360285	1009	829	39	68.95	4.59	4360106	Promoter	Glyma07g05700.2	-	4352173	4359626
Gm07	4378947	4379902	956	390	38	56.59	4.59	4379337	intron	Glyma07g05720.4	+	4377330	4381339
Gm07	4639224	4640864	1641	288	73	62.59	3.33	4639512	Promoter	Glyma07g05940.1	+	4639710	4645660
Gm07	4733450	4734996	1547	1009	64	59.36	3.9	4734459	CDS	Glyma07g06030.1	+	4730475	4738295
Gm07	4735038	4736611	1574	661	63	54.12	3.44	4735699	intron	Glyma07g06030.1	+	4730475	4738295
Gm07	4758746	4760830	2085	1691	96	65.86	3.48	4760437	intron	Glyma07g06060.1	-	4758385	4762573
Gm07	4913049	4913971	923	399	43	67.17	5.35	4913448	intron	Glyma07g06190.1	+	4906701	4914278
Gm07	5020239	5021181	943	446	37	91.57	6.1	5020685	three_prime_UTR	Glyma07g06280.1	-	5020382	5022471
Gm07	5313564	5315207	1644	780	92	61.1	4.43	5314344	Promoter	Glyma07g06600.1	-	5310677	5314111
Gm07	5313564	5315207	1644	780	92	61.1	4.43	5314344	Promoter	Glyma07g06610.1	+	5315159	5318618
Gm07	5346076	5346869	794	282	34	58.69	6.3	5346358	intron	Glyma07g06650.1	-	5345248	5346517
Gm07	5351361	5352441	1081	721	44	74.11	5.81	5352082	Promoter	Glyma07g06660.1	-	5348435	5351534
Gm07	5351361	5352441	1081	721	44	74.11	5.81	5352082	Promoter	Glyma07g06670.2	+	5352354	5353462
Gm07	5416785	5417862	1078	592	56	130.69	6.11	5417377	Promoter	Glyma07g06750.1	+	5417682	5421686
Gm07	5420939	5422177	1239	388	53	54.99	3.9	5421327	CDS	Glyma07g06750.1	+	5417682	5421686
Gm07	5775944	5776615	672	251	26	67.11	6.91	5776195	intron	Glyma07g07110.1	+	5762514	5782088
Gm07	5921392	5924757	3366	2624	196	137.46	3.97	5924016	intron	Glyma07g07200.1	+	5922478	5928736
Gm07	5971679	5972718	1040	608	41	92.74	6.11	5972287	Promoter	Glyma07g07260.2	+	5972777	5976049
Gm07	6039495	6040993	1499	485	61	109.51	5.57	6039980	five_prime_UTR	Glyma07g07350.1	-	6035928	6040259
Gm07	6037751	6038600	850	488	39	97.56	6.35	6038239	intron	Glyma07g07350.1	-	6035928	6040259
Gm07	6035576	6036547	972	414	37	81.04	5.73	6035990	three_prime_UTR	Glyma07g07350.1	-	6035928	6040259
Gm07	6035576	6036547	972	414	37	81.04	5.73	6035990	three_prime_UTR	Glyma07g07350.2	-	6035928	6039977
Gm07	6175901	6178340	2440	1903	99	133.11	5.16	6177804	Promoter	Glyma07g07480.1	-	6173140	6177072
Gm07	6265518	6266475	958	494	38	62.95	7.64	6266012	Promoter	Glyma07g07560.1	+	6266247	6268152
Gm07	6274183	6275414	1232	782	59	68.81	4.15	6274965	Promoter	Glyma07g07570.1	-	6268423	6274626
Gm07	6439003	6440652	1650	532	67	84.11	5.12	6439535	CDS	Glyma07g07750.1	-	6436526	6441648
Gm07	6439003	6440652	1650	532	67	84.11	5.12	6439535	CDS	Glyma07g07750.2	-	6436526	6441648
Gm07	6439003	6440652	1650	532	67	84.11	5.12	6439535	CDS	Glyma07g07750.3	-	6437110	6441061
Gm07	6439003	6440652	1650	532	67	84.11	5.12	6439535	CDS	Glyma07g07750.4	-	6436530	6441061
Gm07	6551635	6554149	2515	921	137	98.35	4.12	6552556	CDS	Glyma07g07910.1	-	6552259	6554733
Gm07	6574734	6575846	1113	192	38	70.55	4.23	6574926	intron	Glyma07g07920.1	+	6574147	6581312
Gm07	6597099	6598108	1010	348	48	62.98	4.13	6597447	Promoter	Glyma07g07950.1	+	6597739	6605077
Gm07	6598224	6598782	559	340	22	50.08	5.29	6598564	intron	Glyma07g07950.1	+	6597739	6605077
Gm07	6660092	6663187	3096	912	155	65.55	2.9	6661004	CDS	Glyma07g08010.1	+	6654513	6661778
Gm07	6797072	6798692	1621	1179	61	104.45	5.64	6798251	CDS	Glyma07g08160.1	-	6795501	6799438
Gm07	6797072	6798692	1621	1179	61	104.45	5.64	6798251	CDS	Glyma07g08160.2	-	6795501	6799438
Gm07	6826386	6827974	1589	1181	64	112.39	4.26	6827567	intron	Glyma07g08230.1	+	6826733	6829690
Gm07	7302178	7303350	1173	659	48	64.18	4.3	7302837	CDS	Glyma07g08780.1	-	7302203	7306440
Gm07	7305065	7305637	573	382	25	57.49	5.24	7305447	intron	Glyma07g08780.1	-	7302203	7306440
Gm07	7619472	7621906	2435	980	103	208.74	7.05	7620452	intron	Glyma07g09150.1	-	7617936	7628654
Gm07	7655626	7656875	1250	196	46	75.42	4.3	7655822	Promoter	Glyma07g09170.1	-	7646391	7655409
Gm07	7678533	7682901	4369	2600	198	62.04	3.36	7681133	CDS	Glyma07g09180.1	+	7677226	7681604
Gm07	7678533	7682901	4369	2600	198	62.04	3.36	7681133	three_prime_UTR	Glyma07g09180.2	+	7677226	7681604
Gm07	7678533	7682901	4369	2600	198	62.04	3.36	7681133	CDS	Glyma07g09180.3	+	7677706	7681604
Gm07	7788668	7789692	1025	794	55	87.82	4.36	7789462	Promoter	Glyma07g09330.1	+	7789603	7792641
Gm07	8085584	8086906	1323	193	75	52.49	3.64	8085777	Promoter	Glyma07g09670.1	+	8086476	8096132
Gm07	8087837	8088673	837	445	38	85.42	8.84	8088282	intron	Glyma07g09670.1	+	8086476	8096132
Gm07	8088767	8089753	987	495	59	108.83	4.98	8089262	intron	Glyma07g09670.1	+	8086476	8096132
Gm07	8089973	8091164	1192	745	58	135.48	5.9	8090718	intron	Glyma07g09670.1	+	8086476	8096132
Gm07	8382136	8385070	2935	521	119	101.2	3.36	8382657	Promoter	Glyma07g09970.1	+	8383415	8385825
Gm07	8745741	8746431	691	480	34	94.46	6	8746221	Promoter	Glyma07g10460.1	+	8746558	8749902
Gm07	9403002	9404195	1194	270	43	51.84	3.73	9403272	intron	Glyma07g11180.1	-	9399842	9412818
Gm07	9694518	9695408	891	509	37	66.32	4.89	9695027	intron	Glyma07g11520.1	+	9692559	9699141
Gm07	9803177	9803991	815	418	28	60.96	6.5	9803595	intron	Glyma07g11610.1	-	9802980	9819666
Gm07	9811060	9812084	1025	717	37	82.03	5.28	9811777	intron	Glyma07g11610.1	-	9802980	9819666
Gm07	9814017	9815101	1085	267	43	105.55	5.69	9814284	intron	Glyma07g11610.1	-	9802980	9819666
Gm07	9818333	9819196	864	402	33	66.11	8.11	9818735	intron	Glyma07g11610.1	-	9802980	9819666
Gm07	9850945	9851585	641	445	25	54.59	4.23	9851390	Promoter	Glyma07g11640.1	-	9849160	9850610
Gm07	9856540	9857525	986	395	41	65.05	4.59	9856935	intron	Glyma07g11650.1	-	9856293	9860447
Gm07	9860870	9862888	2019	1824	89	113.15	4.08	9862694	intron	Glyma07g11660.1	-	9861432	9863603
Gm07	10364787	10365420	634	382	24	50.73	4.94	10365169	intron	Glyma07g12080.1	+	10362689	10370855
Gm07	10423724	10424518	795	335	32	83.61	6.91	10424059	Promoter	Glyma07g12150.3	-	10421824	10423607
Gm07	10435004	10435737	734	215	29	75.29	6.1	10435219	five_prime_UTR	Glyma07g12160.1	-	10433880	10435585
Gm07	10435004	10435737	734	215	29	75.29	6.1	10435219	five_prime_UTR	Glyma07g12160.2	-	10433880	10435582
Gm07	10435004	10435737	734	215	29	75.29	6.1	10435219	five_prime_UTR	Glyma07g12160.3	-	10433880	10435582
Gm07	10620511	10621087	577	345	24	68.6	6.1	10620856	intron	Glyma07g12340.1	+	10620047	10626422
Gm07	11002672	11003633	962	363	112	286.13	9.02	11003035	CDS	Glyma07g12630.1	-	11002889	11003565
Gm07	11221266	11221882	617	207	23	58.1	6.1	11221473	intron	Glyma07g12810.1	-	11209973	11224565
Gm07	11618412	11619138	727	440	25	55.81	5.28	11618852	Promoter	Glyma07g13130.1	-	11615895	11618293
Gm07	12689550	12690406	857	375	33	77.67	5.11	12689925	Promoter	Glyma07g13700.1	+	12690664	12696587
Gm07	14650714	14651504	791	474	29	56.11	5.29	14651188	CDS	Glyma07g14810.1	-	14649656	14652022
Gm07	14800559	14801545	987	383	41	52.45	3.31	14800942	Promoter	Glyma07g14910.1	+	14801336	14803190
Gm07	14815386	14816239	854	403	33	67.24	6	14815789	Promoter	Glyma07g14930.1	-	14810943	14815454
Gm07	14945006	14945566	561	371	24	54.23	5.24	14945377	intron	Glyma07g15100.1	+	14944642	14948934
Gm07	15018338	15019599	1262	357	56	50.21	3.33	15018695	intron	Glyma07g15180.1	+	15014898	15019693
Gm07	15211419	15212823	1405	1071	65	136.87	6.12	15212490	Promoter	Glyma07g15360.1	-	15210818	15212384
Gm07	15277131	15277942	812	370	30	51.98	6.55	15277501	intron	Glyma07g15460.1	+	15276487	15279422
Gm07	15407775	15408701	927	563	36	58.18	5.2	15408338	intron	Glyma07g15670.1	+	15406590	15410480
Gm07	15694124	15695139	1016	328	52	79.33	4.66	15694452	intron	Glyma07g15960.1	-	15689000	15694949
Gm07	16148217	16149161	945	420	32	66.52	6.1	16148637	intron	Glyma07g16440.1	+	16144513	16149848
Gm07	16338872	16339780	909	331	35	85.27	6.1	16339203	Promoter	Glyma07g16640.1	+	16339876	16344008
Gm07	17812394	17813530	1137	267	45	90.24	6.7	17812661	Promoter	Glyma07g18040.1	-	17811351	17812357
Gm07	17969905	17970997	1093	469	48	73.34	4.59	17970374	three_prime_UTR	Glyma07g18210.1	-	17970292	17979855
Gm07	17969905	17970997	1093	469	48	73.34	4.59	17970374	three_prime_UTR	Glyma07g18210.2	-	17970292	17979844
Gm07	18498817	18499451	635	341	22	51.06	6.1	18499158	Promoter	Glyma07g18500.1	+	18500146	18504353
Gm07	30286743	30287347	605	413	31	67.81	7.77	30287156	intron	Glyma07g27300.2	-	30284151	30288445
Gm07	35287294	35289464	2171	1242	98	104.03	4.13	35288536	Promoter	Glyma07g30260.1	-	35285985	35288385
Gm07	35314424	35315836	1413	1108	58	67.84	4.84	35315532	CDS	Glyma07g30280.1	-	35315425	35320922
Gm07	35438070	35439373	1304	1122	42	53.7	4.19	35439192	intron	Glyma07g30430.2	-	35437880	35441602
Gm07	35500729	35501512	784	197	39	69.06	4.33	35500926	three_prime_UTR	Glyma07g30510.1	-	35500878	35503935
Gm07	35547586	35548672	1087	789	47	63.19	4.59	35548375	CDS	Glyma07g30580.1	-	35545794	35562181
Gm07	35706089	35706795	707	345	26	57.96	6.88	35706434	intron	Glyma07g30750.1	-	35704510	35707790
Gm07	35795721	35797443	1723	558	69	133.56	6.35	35796279	intron	Glyma07g30850.1	-	35791714	35798498
Gm07	35953497	35954483	987	641	43	66.04	4.05	35954138	intron	Glyma07g30980.1	+	35953189	35958639
Gm07	36024913	36025877	965	770	50	64.01	3.75	36025683	three_prime_UTR	Glyma07g31090.1	-	36025384	36033707
Gm07	36024913	36025877	965	770	50	64.01	3.75	36025683	three_prime_UTR	Glyma07g31090.2	-	36025384	36033707
Gm07	36024913	36025877	965	770	50	64.01	3.75	36025683	three_prime_UTR	Glyma07g31090.3	-	36025384	36033712
Gm07	36415310	36416445	1136	692	49	98.81	6.22	36416002	intron	Glyma07g31400.1	-	36411027	36419713
Gm07	36417767	36418401	635	412	23	51.6	5.73	36418179	intron	Glyma07g31400.1	-	36411027	36419713
Gm07	36446329	36447870	1542	1025	70	70.75	3.49	36447354	intron	Glyma07g31430.1	+	36438838	36449547
Gm07	36459980	36460733	754	292	30	64.87	4.94	36460272	intron	Glyma07g31450.1	+	36458567	36461477
Gm07	36482248	36484287	2040	1111	79	161.62	6.5	36483359	intron	Glyma07g31470.1	+	36481833	36489225
Gm07	36578337	36579425	1089	750	54	118.85	5.81	36579087	CDS	Glyma07g31590.1	+	36577900	36579974
Gm07	37041273	37042357	1085	308	43	86.98	4.94	37041581	intron	Glyma07g32140.1	-	37037857	37042093
Gm07	37518479	37519295	817	423	37	56.64	5.6	37518902	Promoter	Glyma07g32620.1	+	37519187	37522651
Gm07	37648095	37649226	1132	400	43	99.88	4.88	37648495	intron	Glyma07g32740.1	+	37645157	37650100
Gm07	37927567	37928305	739	312	30	80.05	6.1	37927879	CDS	Glyma07g33040.1	-	37920102	37939600
Gm07	37968738	37969495	758	232	29	72.33	5.28	37968970	Promoter	Glyma07g33070.1	+	37969519	37971200
Gm07	38100027	38100678	652	198	25	53.31	5.64	38100225	intron	Glyma07g33180.1	+	38099848	38102267
Gm07	38259521	38260592	1072	226	61	187.1	7.05	38259747	Promoter	Glyma07g33320.1	+	38260227	38261619
Gm07	38337382	38338666	1285	859	45	74.61	6.35	38338241	intron	Glyma07g33380.1	-	38336407	38340755
Gm07	38688256	38688826	571	377	25	52.53	5.2	38688633	Promoter	Glyma07g33730.1	+	38688718	38690226
Gm07	38705213	38706153	941	467	33	65.6	6.88	38705680	CDS	Glyma07g33770.1	-	38703249	38711672
Gm07	38705213	38706153	941	467	33	65.6	6.88	38705680	CDS	Glyma07g33770.2	-	38703249	38711576
Gm07	39144329	39146159	1831	1221	79	62.95	4.2	39145550	CDS	Glyma07g34240.1	+	39143716	39147427
Gm07	39157913	39160476	2564	1061	102	79.52	3.9	39158974	three_prime_UTR	Glyma07g34250.1	-	39158953	39161519
Gm07	39247593	39248332	740	393	29	68.88	6.5	39247986	Promoter	Glyma07g34340.1	-	39235757	39247268
Gm07	39270500	39271797	1298	735	54	52.44	5.27	39271235	intron	Glyma07g34370.1	-	39267778	39274379
Gm07	39319599	39320363	765	283	27	61.44	5.69	39319882	Promoter	Glyma07g34400.1	+	39320107	39327326
Gm07	39320919	39321510	592	371	21	50.83	5.28	39321290	intron	Glyma07g34400.1	+	39320107	39327326
Gm07	39807995	39808649	655	231	23	53.79	5.69	39808226	intron	Glyma07g34800.1	-	39806009	39814445
Gm07	39810425	39811069	645	239	24	55.3	4.97	39810664	intron	Glyma07g34800.1	-	39806009	39814445
Gm07	40163477	40164596	1120	639	48	51.03	4.59	40164116	intron	Glyma07g35030.1	-	40153694	40168242
Gm07	40251103	40252535	1433	477	59	54.95	3.44	40251580	intron	Glyma07g35140.1	-	40250225	40252771
Gm07	40581426	40582061	636	443	27	53.33	4.28	40581869	Promoter	Glyma07g35410.1	-	40576935	40581029
Gm07	40590174	40591458	1285	396	52	79.33	4.71	40590570	Promoter	Glyma07g35420.1	+	40591029	40597341
Gm07	41951421	41952196	776	553	44	85.96	6.27	41951974	intron	Glyma07g36610.1	-	41949555	41955806
Gm07	42079395	42082101	2707	343	106	51.49	2.99	42079738	intron	Glyma07g36790.1	-	42078591	42080616
Gm07	42156784	42157902	1119	689	50	57.59	3.44	42157473	intron	Glyma07g36910.1	-	42154942	42166577
Gm07	42172095	42175928	3834	3426	153	84.16	3.52	42175521	Promoter	Glyma07g36950.1	-	42172675	42175109
Gm07	42222234	42222679	446	253	25	84.14	7.05	42222487	Promoter	Glyma07g37050.2	+	42222554	42228395
Gm07	42439842	42442548	2707	1181	138	200.29	5.07	42441023	Promoter	Glyma07g37330.3	+	42441206	42447727
Gm07	42489299	42493088	3790	1126	182	50.13	3.48	42490425	Promoter	Glyma07g37420.1	-	42486144	42489524
Gm07	42790762	42791692	931	456	41	64.7	4.85	42791218	CDS	Glyma07g37850.1	+	42785803	42792523
Gm07	43006661	43009788	3128	398	172	79.97	3.44	43007059	five_prime_UTR	Glyma07g38170.1	-	43003853	43007089
Gm07	43005485	43006314	830	528	39	62.93	4.33	43006013	intron	Glyma07g38170.2	-	43003839	43006903
Gm07	43014175	43015218	1044	606	41	52.55	4.85	43014781	intron	Glyma07g38180.1	+	43014196	43036910
Gm07	43124459	43126017	1559	647	84	50.74	3.52	43125106	Promoter	Glyma07g38370.1	+	43125731	43126293
Gm07	43134756	43135732	977	218	44	78.6	4.3	43134974	intron	Glyma07g38390.2	-	43128329	43137458
Gm07	43258035	43262777	4743	1910	205	73.33	3.93	43259945	intron	Glyma07g38540.2	-	43259208	43262101
Gm07	43292936	43295300	2365	1701	125	106.93	5.06	43294637	Promoter	Glyma07g38590.1	+	43295211	43296075
Gm07	43367617	43370120	2504	1512	104	105.16	5.31	43369129	intron	Glyma07g38650.2	+	43368246	43374258
Gm07	43490455	43491865	1411	920	61	133.53	5.64	43491375	CDS	Glyma07g38840.1	+	43491256	43495307
Gm07	43509893	43510542	650	404	25	59.66	6.88	43510297	three_prime_UTR	Glyma07g38860.1	+	43508757	43510601
Gm07	43512227	43512998	772	545	36	70.16	4.87	43512772	Promoter	Glyma07g38880.1	+	43513576	43516516
Gm07	43525464	43527264	1801	698	83	97.43	5.27	43526162	intron	Glyma07g38890.1	+	43518615	43527672
Gm07	43545549	43547543	1995	326	87	54	3.11	43545875	intron	Glyma07g38920.1	+	43543672	43548374
Gm07	43628110	43630335	2226	1724	96	68.67	3.67	43629834	intron	Glyma07g39030.1	-	43628001	43635561
Gm07	43661161	43665338	4178	3978	201	69.75	2.75	43665139	Promoter	Glyma07g39070.1	+	43665241	43677321
Gm07	44007310	44007901	592	264	21	50.83	5.28	44007574	intron	Glyma07g39550.1	-	44006258	44020085
Gm07	44204928	44206440	1513	539	79	79.51	4.01	44205467	intron	Glyma07g39830.1	+	44193749	44209895
Gm07	44390120	44393517	3398	685	153	95.93	3.44	44390805	intron	Glyma07g40110.1	+	44389007	44395171
Gm07	44502311	44504760	2450	2043	110	113.86	3.67	44504354	Promoter	Glyma07g40230.1	+	44504557	44517302
Gm07	44576810	44577947	1138	640	50	55.6	3.67	44577450	intron	Glyma07g40310.1	-	44576864	44586930
Gm07	44619477	44620192	716	519	28	72.23	6.1	44619996	Promoter	Glyma07g40360.1	-	44612093	44619510
Gm07	44615106	44615842	737	194	38	109.75	7.76	44615300	intron	Glyma07g40360.1	-	44612093	44619510
Gm08	220424	221597	1174	476	45	68.21	4.59	220900	Promoter	Glyma08g00510.1	-	210371	220698
Gm08	221753	224606	2854	1826	112	124.96	5.5	223579	Promoter	Glyma08g00520.1	+	224063	230114
Gm08	249575	250606	1032	527	46	65.68	5.6	250102	Promoter	Glyma08g00550.1	-	245233	249515
Gm08	581970	584216	2247	1405	123	64.71	2.65	583375	three_prime_UTR	Glyma08g01040.1	-	583213	591782
Gm08	662173	663103	931	343	41	64.7	4.85	662516	intron	Glyma08g01140.1	+	662213	670379
Gm08	669115	670357	1243	457	57	67.61	4.81	669572	three_prime_UTR	Glyma08g01140.1	+	662213	670379
Gm08	669115	670357	1243	457	57	67.61	4.81	669572	three_prime_UTR	Glyma08g01160.1	-	668447	677464
Gm08	824779	826899	2121	1180	117	71.61	3.52	825959	five_prime_UTR	Glyma08g01340.1	-	807782	826082
Gm08	927672	929384	1713	1211	84	211.01	6.7	928883	Promoter	Glyma08g01460.1	-	924775	927924
Gm08	926235	927058	824	316	34	90.7	6.5	926551	intron	Glyma08g01460.1	-	924775	927924
Gm08	1049820	1051425	1606	1273	90	95.88	4.42	1051093	Promoter	Glyma08g01660.1	-	1049192	1050860
Gm08	1054403	1056738	2336	483	104	84.57	3.96	1054886	Promoter	Glyma08g01670.1	-	1052800	1054830
Gm08	1074157	1076320	2164	1714	92	135.79	6.02	1075871	intron	Glyma08g01710.1	+	1075506	1077430
Gm08	1300794	1302250	1457	971	67	73.26	5.57	1301765	intron	Glyma08g01970.1	+	1295213	1303039
Gm08	1320480	1321286	807	449	31	56.72	5.9	1320929	intron	Glyma08g01990.2	+	1318803	1323398
Gm08	1512902	1515579	2678	497	150	92.91	3.82	1513399	three_prime_UTR	Glyma08g02200.1	-	1512855	1514867
Gm08	1731957	1733602	1646	1241	75	60.79	3.59	1733198	CDS	Glyma08g02510.1	+	1727059	1734623
Gm08	1871102	1872281	1180	834	55	67.83	4.13	1871936	Promoter	Glyma08g02720.1	-	1870483	1871179
Gm08	1911900	1914303	2404	1308	120	66.43	3.28	1913208	intron	Glyma08g02780.2	+	1907584	1916058
Gm08	1923858	1925092	1235	908	70	50.72	3.67	1924766	Promoter	Glyma08g02800.1	+	1925613	1928018
Gm08	1958969	1960449	1481	549	63	62.5	5.04	1959518	intron	Glyma08g02860.1	-	1959019	1960570
Gm08	2183756	2186599	2844	1231	125	121.6	3.67	2184987	intron	Glyma08g03090.1	+	2181894	2186503
Gm08	2187114	2188371	1258	725	63	115.05	5.66	2187839	Promoter	Glyma08g03100.1	+	2187842	2190052
Gm08	2288126	2290039	1914	573	89	66.07	4.01	2288699	Promoter	Glyma08g03240.1	+	2289489	2300481
Gm08	2417020	2418197	1178	168	51	102.85	5.24	2417188	five_prime_UTR	Glyma08g03410.1	+	2417038	2420512
Gm08	2721977	2725973	3997	878	163	152.2	3.62	2722855	intron	Glyma08g03840.1	-	2718403	2723325
Gm08	2839254	2843944	4691	3739	213	57.96	2.9	2842993	CDS	Glyma08g04040.1	-	2841503	2843464
Gm08	3168947	3170239	1293	278	62	53.21	3.63	3169225	intron	Glyma08g04490.1	-	3167269	3173679
Gm08	3185152	3187323	2172	1304	98	261.89	8.94	3186456	intron	Glyma08g04510.1	-	3179501	3195778
Gm08	3190121	3191907	1787	173	59	66.85	3.82	3190294	intron	Glyma08g04510.1	-	3179501	3195778
Gm08	3268452	3269976	1525	1031	63	58.41	5.5	3269483	five_prime_UTR	Glyma08g04590.1	-	3268171	3269907
Gm08	3310427	3314566	4140	3499	193	58.81	3.67	3313926	five_prime_UTR	Glyma08g04640.1	-	3306960	3313940
Gm08	3413919	3415944	2026	393	88	56.27	4.01	3414312	Promoter	Glyma08g04800.1	-	3412027	3414033
Gm08	3564879	3565803	925	508	44	64.58	4.83	3565387	CDS	Glyma08g04980.1	-	3563208	3566084
Gm08	3590024	3592244	2221	2021	92	80.67	3.67	3592045	intron	Glyma08g05030.1	+	3590976	3596534
Gm08	3656099	3657242	1144	378	38	52.44	3.36	3656477	intron	Glyma08g05130.1	-	3654167	3657406
Gm08	3660704	3661729	1026	524	49	53.34	4.38	3661228	intron	Glyma08g05140.2	+	3659023	3661549
Gm08	3662718	3664989	2272	1886	93	53.1	3.06	3664604	intron	Glyma08g05150.1	-	3663967	3665611
Gm08	3969691	3970976	1286	534	65	51.57	3.7	3970225	CDS	Glyma08g05550.1	+	3968034	3970310
Gm08	4006853	4007704	852	316	33	60.39	5.9	4007169	Promoter	Glyma08g05600.1	-	4001557	4006269
Gm08	4006853	4007704	852	316	33	60.39	5.9	4007169	Promoter	Glyma08g05610.2	+	4007441	4009512
Gm08	4084884	4085997	1114	740	46	87.72	4.59	4085624	intron	Glyma08g05720.1	+	4083231	4092315
Gm08	4173905	4176532	2628	1261	128	50.43	3.97	4175166	Promoter	Glyma08g05860.1	-	4171997	4174719
Gm08	4172248	4173610	1363	882	45	58.9	5.24	4173130	intron	Glyma08g05860.1	-	4171997	4174719
Gm08	4196598	4197626	1029	542	49	85.43	5.39	4197140	intron	Glyma08g05880.1	-	4196055	4197777
Gm08	4621218	4624670	3453	1515	167	158.25	4.59	4622733	intron	Glyma08g06450.1	+	4621267	4628413
Gm08	4674407	4675573	1167	444	60	66.93	4.78	4674851	Promoter	Glyma08g06510.1	-	4671191	4674741
Gm08	4674407	4675573	1167	444	60	66.93	4.78	4674851	Promoter	Glyma08g06520.1	+	4675209	4684463
Gm08	4680819	4682368	1550	1371	60	51.96	3.08	4682190	intron	Glyma08g06520.1	+	4675209	4684463
Gm08	4778865	4781015	2151	1417	121	70.75	3.11	4780282	intron	Glyma08g06630.1	-	4777633	4780754
Gm08	4806939	4808184	1246	670	66	84.34	4.79	4807609	intron	Glyma08g06690.1	+	4803619	4810491
Gm08	4946836	4947559	724	477	31	60.24	6.11	4947313	five_prime_UTR	Glyma08g06890.1	-	4937283	4947320
Gm08	4946836	4947559	724	477	31	60.24	6.11	4947313	five_prime_UTR	Glyma08g06890.2	-	4937283	4947320
Gm08	4946836	4947559	724	477	31	60.24	6.11	4947313	five_prime_UTR	Glyma08g06890.3	-	4937283	4947320
Gm08	5008819	5010877	2059	1396	92	86.08	3.28	5010215	intron	Glyma08g06980.1	-	5006547	5016490
Gm08	5067698	5068467	770	472	34	55.89	5.12	5068170	Promoter	Glyma08g07050.1	+	5068352	5070727
Gm08	5175996	5176777	782	197	37	80.41	5.81	5176193	Promoter	Glyma08g07200.1	-	5173157	5175920
Gm08	5175996	5176777	782	197	37	80.41	5.81	5176193	Promoter	Glyma08g07210.1	+	5177079	5180062
Gm08	5178317	5180429	2113	1527	97	106.92	5.73	5179844	three_prime_UTR	Glyma08g07210.1	+	5177079	5180062
Gm08	5294841	5295700	860	317	40	57.43	5.31	5295158	Promoter	Glyma08g07400.1	+	5295601	5299335
Gm08	5364736	5365938	1203	371	47	51.59	4.84	5365107	Promoter	Glyma08g07510.2	-	5354701	5365033
Gm08	5371031	5372418	1388	1012	54	57.12	4.84	5372043	Promoter	Glyma08g07520.1	-	5367590	5371082
Gm08	5421790	5422825	1036	529	80	127.81	6.22	5422319	Promoter	Glyma08g07570.1	-	5416691	5422011
Gm08	5679605	5681779	2175	524	97	82.83	4.38	5680129	intron	Glyma08g07930.1	-	5677450	5684918
Gm08	6131088	6132298	1211	414	56	67.77	5.5	6131502	intron	Glyma08g08590.1	-	6130154	6132953
Gm08	6378173	6381108	2936	210	133	134.34	3.81	6378383	intron	Glyma08g08970.1	+	6375261	6379260
Gm08	6686525	6687634	1110	443	48	64.3	3.57	6686968	intron	Glyma08g09350.1	-	6683108	6688090
Gm08	6820891	6823150	2260	1374	94	63.6	3.73	6822265	Promoter	Glyma08g09600.1	-	6818884	6821288
Gm08	6825697	6827121	1425	601	72	75.1	4.19	6826298	intron	Glyma08g09610.1	+	6825799	6831802
Gm08	6836209	6838681	2473	2247	125	134.39	5.21	6838456	Promoter	Glyma08g09630.1	+	6838620	6842685
Gm08	7215626	7216535	910	495	40	51.68	5.07	7216121	Promoter	Glyma08g10040.1	-	7211594	7216032
Gm08	7226523	7228303	1781	1246	83	106.71	5.55	7227769	intron	Glyma08g10050.1	-	7223689	7233170
Gm08	7328037	7329125	1089	487	47	90.74	5.9	7328524	Promoter	Glyma08g10180.1	+	7329138	7337128
Gm08	7576786	7578171	1386	652	68	76.55	3.81	7577438	Promoter	Glyma08g10450.1	+	7577439	7587849
Gm08	8120076	8121327	1252	240	55	154.75	7.72	8120316	intron	Glyma08g11110.1	-	8109665	8122430
Gm08	8375547	8376940	1394	540	97	60.46	3.5	8376087	Promoter	Glyma08g11510.1	+	8376723	8378050
Gm08	8469731	8472123	2393	2072	235	52.58	3.7	8471803	Promoter	Glyma08g11630.1	+	8472117	8474480
Gm08	8507938	8509948	2011	1133	96	75.51	3.82	8509071	intron	Glyma08g11670.1	+	8499121	8513527
Gm08	8548068	8551069	3002	2142	178	278.29	5.24	8550210	CDS	Glyma08g11730.1	-	8536804	8557358
Gm08	8551128	8552623	1496	403	67	73.68	3.67	8551531	CDS	Glyma08g11730.1	-	8536804	8557358
Gm08	8553048	8555087	2040	321	103	136.77	4.36	8553369	CDS	Glyma08g11730.1	-	8536804	8557358
Gm08	8726613	8728144	1532	507	76	68.29	4.59	8727120	Promoter	Glyma08g12070.1	-	8720805	8726588
Gm08	8726613	8728144	1532	507	76	68.29	4.59	8727120	Promoter	Glyma08g12080.1	+	8728065	8732121
Gm08	8903352	8904188	837	580	38	52.75	4.59	8903932	intron	Glyma08g12240.1	-	8898061	8906151
Gm08	9404974	9407607	2634	2242	123	66.9	4.49	9407216	intron	Glyma08g12860.1	+	9405314	9416952
Gm08	9408253	9409283	1031	291	51	65.08	4.37	9408544	intron	Glyma08g12860.1	+	9405314	9416952
Gm08	9428311	9429645	1335	241	72	111.99	4.81	9428552	intron	Glyma08g12880.1	-	9425019	9430311
Gm08	9430664	9432637	1974	1669	90	121.94	3.82	9432333	intron	Glyma08g12890.1	-	9431414	9437596
Gm08	9432642	9435018	2377	1624	94	63.91	3.49	9434266	intron	Glyma08g12890.1	-	9431414	9437596
Gm08	9511068	9512574	1507	960	77	60.84	3.35	9512028	intron	Glyma08g13040.1	-	9502865	9513750
Gm08	9520148	9522989	2842	1917	159	81.97	3.33	9522065	Promoter	Glyma08g13060.1	-	9517145	9521239
Gm08	9590474	9590830	357	178	22	52.88	5.04	9590652	intron	Glyma08g13150.1	+	9589405	9595922
Gm08	9605306	9608340	3035	187	132	60.83	4	9605493	intron	Glyma08g13160.1	+	9597389	9607000
Gm08	9874573	9876737	2165	1042	109	96.41	4.2	9875615	Promoter	Glyma08g13500.1	+	9876102	9877381
Gm08	9934919	9936660	1742	1229	112	164.75	5.16	9936148	Promoter	Glyma08g13580.1	+	9936600	9939704
Gm08	10240371	10242062	1692	807	74	76.08	4.13	10241178	Promoter	Glyma08g14090.1	-	10239783	10240517
Gm08	10251010	10252106	1097	199	52	118.75	6.55	10251209	three_prime_UTR	Glyma08g14120.1	-	10251098	10254192
Gm08	10367537	10369248	1712	674	83	69.48	4.01	10368211	intron	Glyma08g14250.2	+	10366646	10371368
Gm08	10652542	10654015	1474	1123	63	162.99	5.69	10653665	Promoter	Glyma08g14610.1	-	10650469	10652866
Gm08	10705786	10707269	1484	1070	59	81.39	4.87	10706856	CDS	Glyma08g14700.1	+	10705662	10712785
Gm08	10911776	10912822	1047	516	42	62.34	4.87	10912292	intron	Glyma08g15000.5	+	10909509	10914889
Gm08	11137990	11139031	1042	398	37	57.43	4.59	11138388	intron	Glyma08g15360.1	-	11135182	11138934
Gm08	11341226	11342405	1180	857	57	109.38	6.3	11342083	Promoter	Glyma08g15610.1	+	11342201	11345550
Gm08	11344956	11345791	836	502	36	93.38	6.9	11345458	three_prime_UTR	Glyma08g15610.1	+	11342201	11345550
Gm08	11573603	11574630	1028	524	50	153.66	9.35	11574127	intron	Glyma08g15880.1	-	11569136	11580760
Gm08	11597462	11599902	2441	414	114	142.31	5.55	11597876	intron	Glyma08g15910.1	-	11596837	11598742
Gm08	11652056	11653648	1593	677	76	76.38	3.33	11652733	intron	Glyma08g15960.2	+	11648333	11655213
Gm08	11723529	11725825	2297	982	117	84.84	4.39	11724511	CDS	Glyma08g16080.1	+	11724442	11725785
Gm08	12077464	12078100	637	444	25	55.06	4.94	12077908	Promoter	Glyma08g16460.1	-	12076674	12077330
Gm08	12119523	12120611	1089	652	45	69.48	4.59	12120175	intron	Glyma08g16560.1	-	12111698	12124525
Gm08	12225062	12227262	2201	625	91	61.14	3.23	12225687	three_prime_UTR	Glyma08g16680.1	+	12222503	12225796
Gm08	12263816	12266060	2245	758	112	86.94	4.03	12264574	intron	Glyma08g16730.1	-	12260591	12274304
Gm08	12608075	12609226	1152	577	51	57.4	4.59	12608652	Promoter	Glyma08g17160.1	-	12602588	12608163
Gm08	12974650	12976145	1496	983	86	74.54	3.93	12975633	Promoter	Glyma08g17470.1	+	12976303	12982364
Gm08	13006319	13007626	1308	968	56	51.51	3.71	13007287	CDS	Glyma08g17510.1	-	13007224	13008635
Gm08	13054751	13055770	1020	721	45	51.57	4.59	13055472	intron	Glyma08g17570.1	-	13052149	13056332
Gm08	13154952	13155930	979	513	37	87.24	7.32	13155465	Promoter	Glyma08g17640.1	-	13146922	13154717
Gm08	13312404	13313878	1475	934	62	53.45	3.93	13313338	intron	Glyma08g17850.1	+	13311809	13314509
Gm08	13343237	13344321	1085	345	45	56.31	4.59	13343582	Promoter	Glyma08g17870.1	-	13339625	13343173
Gm08	13706677	13708288	1612	325	67	62.31	3.21	13707002	Promoter	Glyma08g18250.1	+	13707995	13714713
Gm08	13813620	13816979	3360	280	150	63.46	2.74	13813900	CDS	Glyma08g18410.1	-	13811430	13816149
Gm08	13813620	13816979	3360	280	150	63.46	2.74	13813900	CDS	Glyma08g18410.2	-	13811430	13816114
Gm08	13843268	13846228	2961	458	125	75.34	3.79	13843726	Promoter	Glyma08g18450.1	+	13844349	13854024
Gm08	13920490	13922033	1544	356	69	75.18	3.9	13920846	CDS	Glyma08g18520.1	+	13917832	13921085
Gm08	13963770	13964920	1151	424	51	57.5	4.13	13964194	three_prime_UTR	Glyma08g18570.1	-	13964157	13971193
Gm08	13980204	13982593	2390	1432	105	54.61	3.3	13981636	intron	Glyma08g18580.1	+	13976994	13985192
Gm08	14022264	14024564	2301	858	107	61	3.7	14023122	Promoter	Glyma08g18630.1	+	14023565	14025724
Gm08	14034093	14035259	1167	184	53	93.32	5.16	14034277	CDS	Glyma08g18650.1	-	14033401	14036909
Gm08	14037808	14039630	1823	1324	81	68.49	3.76	14039132	CDS	Glyma08g18660.1	+	14039024	14040577
Gm08	14047674	14049005	1332	536	57	65.17	4.59	14048210	Promoter	Glyma08g18680.1	-	14046298	14047291
Gm08	14075671	14076699	1029	517	50	67.92	4.36	14076188	intron	Glyma08g18720.1	-	14072932	14085669
Gm08	14083128	14084883	1756	826	79	85.59	4.81	14083954	intron	Glyma08g18720.1	-	14072932	14085669
Gm08	14247551	14249751	2201	1252	94	54	3.06	14248803	intron	Glyma08g18850.1	-	14245360	14249676
Gm08	14534687	14535924	1238	950	51	85.61	4.89	14535637	intron	Glyma08g19250.1	-	14532573	14538392
Gm08	14558075	14559345	1271	456	54	54.99	3.44	14558531	intron	Glyma08g19270.1	-	14556050	14563215
Gm08	14593184	14593989	806	295	35	98.78	6.91	14593479	CDS	Glyma08g19290.1	-	14593186	14594895
Gm08	14669565	14671431	1867	1357	97	136.71	5.27	14670922	Promoter	Glyma08g19390.1	-	14669214	14670142
Gm08	14727138	14729963	2826	583	135	80.73	3.35	14727721	three_prime_UTR	Glyma08g19480.1	+	14722292	14727774
Gm08	15022507	15024354	1848	1052	81	52.64	3.67	15023559	intron	Glyma08g19900.1	+	15020656	15026392
Gm08	15064306	15065658	1353	962	67	73.26	3.31	15065268	Promoter	Glyma08g19980.1	-	15063262	15064848
Gm08	15215577	15217661	2085	1683	97	71.11	3.44	15217260	CDS	Glyma08g20160.1	-	15215924	15217330
Gm08	15310342	15313643	3302	459	171	109.93	3.7	15310801	Promoter	Glyma08g20240.1	+	15311521	15314555
Gm08	15401632	15402440	809	263	31	58.62	4.59	15401895	CDS	Glyma08g20350.1	+	15399919	15402428
Gm08	15406496	15407759	1264	537	60	75.63	4.13	15407033	CDS	Glyma08g20360.1	-	15405008	15410289
Gm08	15553249	15555973	2725	1055	139	150.68	5	15554304	Promoter	Glyma08g20540.3	+	15554957	15558000
Gm08	15691907	15693407	1501	612	60	51.88	2.75	15692519	intron	Glyma08g20670.1	+	15691055	15697432
Gm08	15913007	15913929	923	655	44	85.75	5.44	15913662	CDS	Glyma08g20940.1	-	15908524	15913939
Gm08	15980797	15983131	2335	1892	109	79.26	4.01	15982689	intron	Glyma08g21050.1	+	15980614	15985191
Gm08	16288396	16290084	1689	450	67	71.18	3.31	16288846	Promoter	Glyma08g21450.1	+	16289775	16295752
Gm08	16551634	16553813	2180	1717	90	61.04	3.75	16553351	five_prime_UTR	Glyma08g21750.1	-	16551055	16553383
Gm08	16575243	16576570	1328	898	78	60.89	3.67	16576141	Promoter	Glyma08g21770.2	+	16576596	16579852
Gm08	17464539	17465450	912	648	44	79.62	5.66	17465187	CDS	Glyma08g22950.1	-	17461767	17475622
Gm08	17466336	17467676	1341	436	52	62.04	4.59	17466772	CDS	Glyma08g22950.1	-	17461767	17475622
Gm08	17468513	17469631	1119	636	42	96.32	5.28	17469149	intron	Glyma08g22950.1	-	17461767	17475622
Gm08	17471871	17472710	840	392	32	71.9	5.35	17472263	intron	Glyma08g22950.1	-	17461767	17475622
Gm08	17474530	17475370	841	405	37	59.43	4.32	17474935	intron	Glyma08g22950.1	-	17461767	17475622
Gm08	17696911	17698877	1967	887	81	63.08	3.06	17697798	intron	Glyma08g23220.1	-	17694685	17699230
Gm08	17856890	17857566	677	440	38	50.68	4.01	17857330	intron	Glyma08g23400.1	+	17857177	17860913
Gm08	17891390	17892578	1189	990	54	87.39	4.09	17892380	intron	Glyma08g23450.2	+	17888925	17901641
Gm08	17936981	17937899	919	342	41	98.26	5.29	17937323	intron	Glyma08g23510.1	+	17931905	17938118
Gm08	18032206	18033546	1341	393	57	147.88	6.91	18032599	intron	Glyma08g23660.1	+	18031522	18035581
Gm08	18127334	18129193	1860	1471	80	175.66	5.24	18128805	Promoter	Glyma08g23770.1	-	18124492	18128257
Gm08	18132295	18133164	870	416	31	63.82	5.73	18132711	Promoter	Glyma08g23780.1	+	18133006	18138769
Gm08	18166134	18166780	647	303	23	50.29	4.59	18166437	CDS	Glyma08g23840.1	+	18159640	18166805
Gm08	18161491	18162440	950	511	40	65.11	4.3	18162002	intron	Glyma08g23840.1	+	18159640	18166805
Gm08	18170154	18172034	1881	879	72	97.56	5.17	18171033	Promoter	Glyma08g23850.1	-	18167525	18170320
Gm08	18191498	18192714	1217	751	69	117.29	5.5	18192249	Promoter	Glyma08g23900.1	+	18192470	18194278
Gm08	18225330	18228127	2798	2410	150	216.07	5.04	18227740	Promoter	Glyma08g23930.2	+	18227897	18233782
Gm08	18239257	18241915	2659	835	103	74.65	3.67	18240092	Promoter	Glyma08g23950.1	+	18241055	18247273
Gm08	18285211	18286892	1682	414	67	56.2	3.9	18285625	Promoter	Glyma08g24050.1	+	18286108	18289433
Gm08	18375833	18376489	657	243	26	51.69	4.91	18376076	Promoter	Glyma08g24170.1	-	18368470	18375217
Gm08	18412293	18412912	620	348	35	88.03	6.25	18412641	Promoter	Glyma08g24210.3	-	18404260	18411927
Gm08	18878718	18879487	770	575	30	70.27	4.97	18879293	CDS	Glyma08g24720.1	-	18878893	18880378
Gm08	19143659	19144377	719	193	30	62.48	4.91	19143852	intron	Glyma08g24960.1	-	19137933	19144821
Gm08	20658623	20659537	915	421	29	55.8	5.69	20659044	Promoter	Glyma08g26320.1	+	20659900	20662773
Gm08	20707674	20708526	853	400	30	66.56	6.5	20708074	intron	Glyma08g26380.1	+	20707897	20710108
Gm08	22900447	22901302	856	443	28	52.39	6.5	22900890	intron	Glyma08g28580.1	+	22897874	22903507
Gm08	23246458	23247054	597	280	21	50.27	5.69	23246738	CDS	Glyma08g28910.1	-	23243672	23247168
Gm08	23246458	23247054	597	280	21	50.27	5.69	23246738	CDS	Glyma08g28910.2	-	23243672	23247168
Gm08	39252990	39253506	517	216	20	54.54	5.69	39253206	Promoter	Glyma08g39730.1	-	39245867	39252359
Gm08	40214777	40215398	622	210	22	52.47	5.69	40214987	intron	Glyma08g40480.1	+	40214285	40215645
Gm08	40949368	40950046	679	198	27	71.56	5.69	40949566	intron	Glyma08g40980.1	-	40948593	40954083
Gm08	41176356	41177398	1043	245	39	58.12	4.28	41176601	Promoter	Glyma08g41130.1	+	41176644	41180896
Gm08	41302276	41303525	1250	455	42	82.42	5.69	41302731	CDS	Glyma08g41320.1	-	41302622	41303272
Gm08	41455830	41456498	669	185	28	78.39	5.28	41456015	intron	Glyma08g41500.1	-	41455024	41459514
Gm08	41521555	41522585	1031	569	41	75.15	5.24	41522124	CDS	Glyma08g41560.1	-	41520515	41525323
Gm08	41521555	41522585	1031	569	41	75.15	5.24	41522124	CDS	Glyma08g41560.2	-	41520515	41525323
Gm08	41888078	41888979	902	442	35	86.12	9.35	41888520	intron	Glyma08g42010.1	-	41887123	41891803
Gm08	42004880	42005957	1078	442	51	79.52	5.35	42005322	intron	Glyma08g42110.1	-	42002402	42036504
Gm08	42034717	42035763	1047	547	47	61.23	4.1	42035264	intron	Glyma08g42110.1	-	42002402	42036504
Gm08	42108464	42109131	668	335	24	57.3	7.32	42108799	intron	Glyma08g42150.1	+	42088918	42113032
Gm08	42389218	42390292	1075	288	43	63.22	4.59	42389506	Promoter	Glyma08g42400.2	+	42390404	42398119
Gm08	42638661	42639930	1270	781	52	69.02	4.85	42639442	Promoter	Glyma08g42660.1	-	42637743	42638787
Gm08	42703398	42704490	1093	457	46	111.68	6.88	42703855	Promoter	Glyma08g42720.1	+	42704080	42710255
Gm08	42786936	42788968	2033	461	92	98.95	3.9	42787397	three_prime_UTR	Glyma08g42810.2	+	42774609	42787537
Gm08	43071295	43072632	1338	817	70	79.04	5.18	43072112	intron	Glyma08g43220.1	-	43064372	43072552
Gm08	43155417	43156779	1363	402	60	58.09	4.8	43155819	intron	Glyma08g43320.1	+	43153097	43159367
Gm08	43224460	43226299	1840	712	77	71.09	4.81	43225172	CDS	Glyma08g43380.1	+	43220508	43226351
Gm08	43319469	43320444	976	679	37	64.03	4.59	43320148	CDS	Glyma08g43520.1	-	43319134	43320152
Gm08	43340111	43340956	846	300	36	91.65	5.73	43340411	Promoter	Glyma08g43530.1	-	43337434	43340091
Gm08	43376200	43377665	1466	1131	80	120.58	4.93	43377331	intron	Glyma08g43580.1	-	43370650	43383945
Gm08	43502486	43504050	1565	944	66	79.9	5.09	43503430	intron	Glyma08g43730.1	-	43501417	43507361
Gm08	43561038	43561859	822	554	30	58.46	5.28	43561592	intron	Glyma08g43770.1	+	43556504	43562484
Gm08	43625415	43627042	1628	576	68	69.88	4.13	43625991	CDS	Glyma08g43830.1	+	43618826	43628675
Gm08	43690425	43691806	1382	1075	61	54.81	3.8	43691500	Promoter	Glyma08g43900.1	-	43688957	43691102
Gm08	43728614	43730345	1732	630	64	79.05	4.59	43729244	intron	Glyma08g43950.1	-	43728469	43732842
Gm08	43730655	43732163	1509	407	53	60.12	5.39	43731062	intron	Glyma08g43950.1	-	43728469	43732842
Gm08	43863597	43864298	702	191	26	58.52	6.11	43863788	intron	Glyma08g44130.1	+	43861104	43876993
Gm08	43901647	43902733	1087	632	50	61.09	3.9	43902279	intron	Glyma08g44170.1	-	43901111	43905974
Gm08	44048869	44049545	677	416	25	61.32	6.91	44049285	CDS	Glyma08g44400.1	-	44049196	44050267
Gm08	44139487	44141005	1519	554	65	58	4.15	44140041	intron	Glyma08g44560.1	+	44137986	44141757
Gm08	44143515	44144299	785	485	30	54.83	5.24	44144000	intron	Glyma08g44570.1	-	44143712	44147459
Gm08	44791586	44792716	1131	589	52	93.6	7.16	44792175	Promoter	Glyma08g45380.1	-	44782976	44791928
Gm08	45032084	45037696	5613	456	265	176.15	4.01	45032540	intron	Glyma08g45740.1	+	45030367	45033964
Gm08	45044101	45045493	1393	239	65	51.59	3.25	45044340	intron	Glyma08g45770.1	-	45041676	45044705
Gm08	45230333	45231441	1109	648	51	92.09	4.87	45230981	five_prime_UTR	Glyma08g46000.1	+	45230801	45234099
Gm08	45259664	45261002	1339	551	61	54.81	3.68	45260215	Promoter	Glyma08g46040.1	+	45260792	45263859
Gm08	45297303	45299175	1873	922	67	83.84	4.89	45298225	Promoter	Glyma08g46090.1	-	45293329	45298180
Gm08	45317967	45320176	2210	1880	109	66.13	3.23	45319847	CDS	Glyma08g46130.1	+	45316781	45322168
Gm08	45467298	45467994	697	476	32	56.74	5.93	45467774	CDS	Glyma08g46300.1	-	45463911	45469047
Gm08	45472690	45474469	1780	727	85	80.18	4.08	45473417	intron	Glyma08g46320.1	-	45472627	45474321
Gm08	45476612	45478940	2329	889	102	79.7	4.59	45477501	Promoter	Glyma08g46330.1	+	45478139	45482860
Gm08	45520063	45521464	1402	731	67	68.95	3.13	45520794	intron	Glyma08g46400.1	-	45517070	45522335
Gm08	45608520	45609327	808	316	49	96.52	4.59	45608836	Promoter	Glyma08g46530.1	+	45609605	45611530
Gm08	45813701	45816233	2533	2176	104	51.55	2.87	45815877	intron	Glyma08g46820.1	+	45813893	45817522
Gm08	45886396	45887720	1325	755	61	72.13	4.59	45887151	intron	Glyma08g46910.2	-	45881418	45889795
Gm08	45899906	45902015	2110	767	89	123.52	5.12	45900673	intron	Glyma08g46930.1	+	45896612	45902337
Gm08	45945495	45948047	2553	336	114	72.57	2.67	45945831	CDS	Glyma08g47010.1	-	45943851	45945918
Gm08	46019791	46020938	1148	258	41	88.16	5.69	46020049	intron	Glyma08g47090.1	-	46017109	46021492
Gm08	46038239	46039586	1348	277	58	53.6	3.06	46038516	Promoter	Glyma08g47110.3	-	46032767	46037725
Gm08	46043202	46043885	684	459	25	60.51	5.28	46043661	intron	Glyma08g47120.1	-	46041485	46049366
Gm08	46080838	46082485	1648	387	73	77.36	5.27	46081225	three_prime_UTR	Glyma08g47160.1	+	46078921	46081524
Gm08	46205509	46207032	1524	869	67	70.78	3.67	46206378	intron	Glyma08g47320.1	-	46204789	46207680
Gm08	46224613	46225674	1062	445	45	65.27	5.39	46225058	Promoter	Glyma08g47340.1	-	46220515	46224437
Gm08	46228173	46230465	2293	1225	94	51.55	3.06	46229398	intron	Glyma08g47350.1	+	46226916	46232459
Gm08	46260299	46261308	1010	764	40	58.58	4.01	46261063	CDS	Glyma08g47390.1	+	46260708	46263620
Gm08	46312350	46313147	798	399	28	51.05	5.29	46312749	intron	Glyma08g47460.1	-	46307066	46316857
Gm08	46329056	46330146	1091	669	48	132.19	7.72	46329725	intron	Glyma08g47480.2	+	46324548	46347193
Gm08	46390576	46392129	1554	1103	67	53.94	3.75	46391679	three_prime_UTR	Glyma08g47570.1	-	46391333	46395274
Gm08	46433059	46435006	1948	833	87	51.34	3.3	46433892	CDS	Glyma08g47630.1	+	46431736	46434378
Gm08	46439517	46442458	2942	565	143	89.46	3.35	46440082	intron	Glyma08g47650.1	-	46439660	46440968
Gm08	46494112	46495073	962	672	42	97.51	5.64	46494784	intron	Glyma08g47700.1	-	46492457	46505705
Gm08	46524809	46526024	1216	726	54	82.58	5.66	46525535	intron	Glyma08g47730.1	+	46520711	46526142
Gm08	46673974	46674658	685	432	30	55.07	4.59	46674406	CDS	Glyma08g47890.1	-	46669031	46675434
Gm08	46719356	46722097	2742	726	128	51.24	3.46	46720082	Promoter	Glyma08g48000.1	-	46718118	46719860
Gm08	46941003	46942469	1467	1119	57	131.83	5.69	46942122	CDS	Glyma08g48310.1	-	46941690	46942562
Gm09	168297	169046	750	460	31	57.1	4.28	168757	intron	Glyma09g00430.2	+	151133	169708
Gm09	264000	265423	1424	855	57	56.37	4.59	264855	CDS	Glyma09g00540.1	+	262180	264949
Gm09	266064	268300	2237	1784	94	66.5	4.79	267848	CDS	Glyma09g00550.1	+	266434	270657
Gm09	487087	488778	1692	1167	75	70.99	3.93	488254	Promoter	Glyma09g00920.1	+	488837	490109
Gm09	541875	544857	2983	615	166	89.72	4.29	542490	intron	Glyma09g01000.1	-	539496	546253
Gm09	773535	774581	1047	599	40	69.11	4.59	774134	intron	Glyma09g01260.1	-	773046	778649
Gm09	842959	844629	1671	853	75	65.43	4.17	843812	CDS	Glyma09g01370.1	+	840174	844945
Gm09	842959	844629	1671	853	75	65.43	4.17	843812	CDS	Glyma09g01370.2	+	840174	844107
Gm09	842959	844629	1671	853	75	65.43	4.17	843812	CDS	Glyma09g01370.3	+	840174	844945
Gm09	842959	844629	1671	853	75	65.43	4.17	843812	CDS	Glyma09g01370.4	+	840021	844945
Gm09	1032609	1033589	981	527	43	60.29	4.59	1033136	intron	Glyma09g01610.1	+	1031037	1036022
Gm09	1033999	1035386	1388	516	53	57.77	5.39	1034515	intron	Glyma09g01610.1	+	1031037	1036022
Gm09	1096998	1098557	1560	1140	65	61.13	3.44	1098138	intron	Glyma09g01700.1	+	1094642	1107200
Gm09	1466643	1467669	1027	665	45	76.65	5.44	1467308	intron	Glyma09g02190.1	+	1465525	1472348
Gm09	1520395	1521947	1553	1357	61	54.81	3.32	1521752	Promoter	Glyma09g02290.1	-	1514856	1520811
Gm09	1901661	1903047	1387	1034	52	65.45	4.59	1902695	intron	Glyma09g02750.1	-	1901443	1907122
Gm09	1946399	1947879	1481	704	61	63.51	3.62	1947103	intron	Glyma09g02830.1	-	1941982	1947775
Gm09	1948757	1950725	1969	1317	96	68.67	3.79	1950074	intron	Glyma09g02840.1	+	1949711	1956301
Gm09	2018098	2019050	953	361	50	71.51	4.59	2018459	Promoter	Glyma09g02910.1	+	2018794	2021771
Gm09	2033674	2037344	3671	876	175	59.74	4.43	2034550	CDS	Glyma09g02920.1	-	2023777	2035899
Gm09	2024051	2026936	2886	1969	122	155.31	5.86	2026020	intron	Glyma09g02920.1	-	2023777	2035899
Gm09	2042779	2044757	1979	863	76	55.03	3.63	2043642	intron	Glyma09g02930.1	-	2041359	2056030
Gm09	2102685	2104305	1621	1087	83	105.48	6.11	2103772	intron	Glyma09g03000.1	+	2103489	2107677
Gm09	2288119	2289434	1316	913	54	50.79	3.67	2289032	intron	Glyma09g03250.1	-	2286638	2290734
Gm09	2352890	2354010	1121	806	52	64.15	4.36	2353696	Promoter	Glyma09g03340.1	-	2345560	2353248
Gm09	2418868	2420244	1377	1124	70	74.32	5.38	2419992	Promoter	Glyma09g03430.1	-	2417680	2419765
Gm09	2532870	2536121	3252	1031	150	65.41	3.98	2533901	Promoter	Glyma09g03540.1	-	2530498	2533326
Gm09	2529708	2532481	2774	1286	136	78.32	3.23	2530994	CDS	Glyma09g03540.1	-	2530498	2533326
Gm09	2593809	2595215	1407	953	57	57.91	4.1	2594762	Promoter	Glyma09g03630.1	+	2595318	2597841
Gm09	2728589	2729996	1408	1086	59	50.98	3.28	2729675	intron	Glyma09g03740.1	+	2728560	2730082
Gm09	2882154	2883499	1346	421	64	72.57	5.46	2882575	intron	Glyma09g03950.2	-	2880613	2886295
Gm09	3025245	3026303	1059	644	47	54.04	3.21	3025889	Promoter	Glyma09g04150.1	-	3024677	3025094
Gm09	3176981	3178343	1363	417	51	56.72	4.59	3177398	Promoter	Glyma09g04330.1	+	3178252	3180508
Gm09	3194309	3195594	1286	774	53	63.49	4.59	3195083	Promoter	Glyma09g04340.2	+	3195170	3201835
Gm09	3297479	3298719	1241	836	57	55.22	2.92	3298315	Promoter	Glyma09g04470.1	-	3294458	3298205
Gm09	3412965	3414578	1614	1201	59	53.21	3.82	3414166	intron	Glyma09g04610.1	-	3413124	3418094
Gm09	3428850	3430300	1451	1022	71	50.76	3.35	3429872	intron	Glyma09g04620.1	-	3421517	3434005
Gm09	3601534	3602486	953	366	55	72.11	6.3	3601900	intron	Glyma09g04770.1	-	3594312	3602372
Gm09	3676909	3680088	3180	1420	131	56.9	2.92	3678329	CDS	Glyma09g04890.1	+	3677097	3678601
Gm09	3777945	3779102	1158	840	58	50.79	4.03	3778785	CDS	Glyma09g04990.1	+	3778062	3779966
Gm09	3892480	3893370	891	531	33	77.17	6.5	3893011	intron	Glyma09g05120.1	-	3891235	3893645
Gm09	3897230	3897955	726	231	26	60.79	6.1	3897461	Promoter	Glyma09g05130.1	+	3897868	3898910
Gm09	3988789	3989691	903	475	44	88.56	4.87	3989264	intron	Glyma09g05190.1	+	3988340	3997578
Gm09	4017199	4018815	1617	552	75	87.3	4.36	4017751	intron	Glyma09g05220.1	-	4016919	4017981
Gm09	4039305	4040991	1687	336	66	53.04	3.67	4039641	intron	Glyma09g05240.1	-	4035167	4041182
Gm09	4375365	4376015	651	407	24	59.24	5.28	4375772	Promoter	Glyma09g05600.4	-	4370951	4375486
Gm09	4608303	4609310	1008	445	51	74.36	5.96	4608748	Promoter	Glyma09g05850.1	+	4609183	4609806
Gm09	4924859	4925795	937	403	36	87.09	6.5	4925262	CDS	Glyma09g06170.1	+	4918664	4926453
Gm09	4949893	4950893	1001	363	36	79.76	6.1	4950256	CDS	Glyma09g06180.1	-	4949243	4950265
Gm09	5032186	5033307	1122	518	51	60.61	4.36	5032704	intron	Glyma09g06260.1	-	5031722	5039396
Gm09	5153283	5154374	1092	701	55	173.94	9.35	5153984	intron	Glyma09g06400.1	-	5152918	5154130
Gm09	5165127	5166891	1765	1351	66	70.02	4.05	5166478	intron	Glyma09g06410.1	-	5164909	5169388
Gm09	5187963	5189031	1069	389	38	75.16	5.73	5188352	intron	Glyma09g06450.1	+	5181697	5195790
Gm09	5205089	5205726	638	218	23	55.67	4.47	5205307	Promoter	Glyma09g06460.1	-	5197587	5204802
Gm09	5739086	5740110	1025	626	40	63.87	3.67	5739712	intron	Glyma09g06890.1	+	5729524	5742026
Gm09	5838161	5839372	1212	832	52	54.51	4.36	5838993	Promoter	Glyma09g07010.1	+	5839375	5840287
Gm09	6142954	6144069	1116	858	51	145.86	6.91	6143812	CDS	Glyma09g07290.1	+	6143693	6145309
Gm09	6187400	6189119	1720	496	73	70.26	3.67	6187896	CDS	Glyma09g07350.1	+	6186914	6188595
Gm09	6313839	6315322	1484	386	60	64.35	3.82	6314225	intron	Glyma09g07430.1	+	6312362	6315702
Gm09	6327316	6327784	469	273	22	72.95	7.72	6327589	Promoter	Glyma09g07440.1	-	6324075	6327254
Gm09	6367165	6368581	1417	405	64	98.44	5.12	6367570	Promoter	Glyma09g07470.1	+	6368139	6372125
Gm09	6441267	6442128	862	534	42	59.2	4.36	6441801	Promoter	Glyma09g07530.3	-	6437620	6440962
Gm09	6517604	6518141	538	357	21	57.25	6.1	6517961	intron	Glyma09g07590.1	+	6517153	6528022
Gm09	6521812	6522315	504	305	21	61.78	6.1	6522117	intron	Glyma09g07590.1	+	6517153	6528022
Gm09	6694255	6695019	765	290	26	51.98	5.69	6694545	Promoter	Glyma09g07760.1	+	6694763	6698841
Gm09	6696021	6696772	752	393	25	53.25	7.72	6696414	intron	Glyma09g07760.1	+	6694763	6698841
Gm09	7222830	7223263	434	229	20	66.33	6.5	7223059	Promoter	Glyma09g08160.1	+	7223959	7226156
Gm09	7473186	7474160	975	674	38	92.88	5.28	7473860	Promoter	Glyma09g08330.1	-	7472341	7473583
Gm09	35106244	35107019	776	283	30	62.29	6	35106527	CDS	Glyma09g28100.1	+	35105845	35110144
Gm09	35254892	35255979	1088	693	41	94.85	6.1	35255585	intron	Glyma09g28260.1	-	35253492	35261686
Gm09	35318353	35319221	869	500	28	55.63	6.1	35318853	Promoter	Glyma09g28340.1	+	35319149	35321329
Gm09	35383592	35384484	893	428	32	71.97	7.72	35384020	intron	Glyma09g28410.1	+	35380662	35385195
Gm09	35431139	35432392	1254	313	52	50.51	3.44	35431452	intron	Glyma09g28470.1	+	35430940	35443258
Gm09	35531549	35532182	634	280	24	61.26	5.28	35531829	intron	Glyma09g28610.1	+	35531066	35532228
Gm09	35820484	35821232	749	352	30	78.75	7.32	35820836	Promoter	Glyma09g28850.1	+	35821278	35822990
Gm09	36444394	36445885	1492	333	56	91.53	5.13	36444727	CDS	Glyma09g29610.1	+	36443156	36450987
Gm09	36518387	36519250	864	362	36	96.36	6.91	36518749	Promoter	Glyma09g29700.1	-	36516469	36518193
Gm09	36754905	36756105	1201	670	60	144.57	8.19	36755575	intron	Glyma09g29870.1	-	36754724	36763194
Gm09	36776481	36778051	1571	1102	76	87.08	3.93	36777583	Promoter	Glyma09g29880.1	-	36765248	36777242
Gm09	36865060	36866210	1151	550	51	70.75	4.84	36865610	intron	Glyma09g30000.1	-	36863388	36868096
Gm09	36931087	36932205	1119	397	57	108.14	5.39	36931484	intron	Glyma09g30030.1	+	36929969	36933364
Gm09	37042714	37045929	3216	1301	144	80.01	3.13	37044015	three_prime_UTR	Glyma09g30140.1	+	37034308	37044141
Gm09	37602046	37604059	2014	1441	81	59.23	3.71	37603487	intron	Glyma09g30800.1	+	37599701	37605855
Gm09	37689901	37690535	635	193	23	56.01	6.91	37690094	five_prime_UTR	Glyma09g30900.1	-	37685269	37690244
Gm09	37696573	37697363	791	418	30	54.19	4.26	37696991	intron	Glyma09g30910.1	-	37693814	37698798
Gm09	37735587	37737041	1455	918	64	68.2	4.36	37736505	CDS	Glyma09g30950.1	-	37734559	37736835
Gm09	37735587	37737041	1455	918	64	68.2	4.36	37736505	CDS	Glyma09g30950.2	-	37736260	37736867
Gm09	38198145	38198868	724	302	24	51.39	6.91	38198447	Promoter	Glyma09g31490.1	-	38194049	38198118
Gm09	38317491	38318620	1130	825	53	60.34	3.71	38318316	CDS	Glyma09g31650.1	-	38317956	38320427
Gm09	38405249	38406330	1082	594	49	117.01	8.46	38405843	intron	Glyma09g31760.1	+	38398840	38407517
Gm09	38455068	38455721	654	460	24	54.28	4.97	38455528	CDS	Glyma09g31860.1	-	38455246	38463063
Gm09	38714639	38715350	712	184	35	62.05	5.86	38714823	intron	Glyma09g32150.1	-	38707515	38716622
Gm09	38721361	38722560	1200	730	49	58.46	3.82	38722091	intron	Glyma09g32160.1	-	38717888	38722780
Gm09	38819162	38821049	1888	401	101	78.05	3.74	38819563	CDS	Glyma09g32280.1	+	38814868	38820799
Gm09	38972238	38974597	2360	518	108	93.67	4.38	38972756	Promoter	Glyma09g32430.1	-	38964671	38972360
Gm09	39119667	39122969	3303	710	173	131.09	3.53	39120377	Promoter	Glyma09g32610.1	+	39120770	39122753
Gm09	39287672	39288768	1097	665	49	56.62	4.13	39288337	intron	Glyma09g32750.1	-	39285042	39289567
Gm09	39358541	39359785	1245	272	53	128.41	6.5	39358813	Promoter	Glyma09g32820.1	+	39359488	39366287
Gm09	39361167	39361901	735	390	26	54.92	4.59	39361557	intron	Glyma09g32820.1	+	39359488	39366287
Gm09	39461096	39462528	1433	576	65	123.14	6.11	39461672	Promoter	Glyma09g32920.1	-	39457213	39460922
Gm09	39460044	39461076	1033	420	47	60.6	5.21	39460464	intron	Glyma09g32920.1	-	39457213	39460922
Gm09	39576724	39577904	1181	590	50	51.31	3.44	39577314	CDS	Glyma09g33050.1	-	39576733	39579980
Gm09	39788409	39789564	1156	391	49	56.49	4.59	39788800	Promoter	Glyma09g33290.1	+	39789268	39794392
Gm09	39853119	39854392	1274	743	48	103.71	6.5	39853862	CDS	Glyma09g33360.1	+	39853539	39858091
Gm09	39961555	39963181	1627	1141	79	60.25	3.85	39962696	intron	Glyma09g33510.1	-	39959618	39967354
Gm09	40126705	40128218	1514	883	65	155.92	6.11	40127588	Promoter	Glyma09g33670.1	+	40128212	40129509
Gm09	40236792	40237986	1195	675	58	76.72	4.13	40237467	Promoter	Glyma09g33760.1	-	40235501	40236568
Gm09	40278969	40279650	682	181	31	65.69	4.89	40279150	Promoter	Glyma09g33780.1	-	40275787	40278399
Gm09	40275800	40276880	1081	902	51	105.4	5.2	40276702	intron	Glyma09g33780.1	-	40275787	40278399
Gm09	40561391	40563639	2249	220	113	162.26	5.55	40561611	intron	Glyma09g34120.1	+	40560699	40566782
Gm09	41035470	41036756	1287	889	53	79.2	4.59	41036359	CDS	Glyma09g34720.1	+	41030835	41037637
Gm09	41103496	41106295	2800	1137	125	88.7	3.79	41104633	intron	Glyma09g34820.1	+	41096770	41123219
Gm09	41158358	41162642	4285	3264	215	241.22	6.33	41161622	intron	Glyma09g34860.1	+	41157990	41168017
Gm09	41368426	41372330	3905	3524	180	101.73	3.22	41371950	intron	Glyma09g35190.1	+	41370422	41373469
Gm09	41407725	41409081	1357	296	59	62.17	3.9	41408021	Promoter	Glyma09g35210.1	+	41408343	41415510
Gm09	41576442	41579315	2874	510	120	103.68	4.13	41576952	CDS	Glyma09g35600.1	-	41576887	41577141
Gm09	41832125	41834121	1997	359	95	119.8	4.35	41832484	Promoter	Glyma09g35970.1	+	41832872	41840513
Gm09	41865812	41866980	1169	553	52	53.01	4.15	41866365	three_prime_UTR	Glyma09g35990.1	-	41866101	41871122
Gm09	41865812	41866980	1169	553	52	53.01	4.15	41866365	three_prime_UTR	Glyma09g35990.2	-	41866101	41871122
Gm09	41978962	41980132	1171	457	55	83.72	4.84	41979419	three_prime_UTR	Glyma09g36120.1	+	41974130	41979447
Gm09	42058343	42060379	2037	426	83	85.81	4.36	42058769	intron	Glyma09g36260.1	-	42057862	42067186
Gm09	42155586	42157676	2091	235	100	79.32	3.45	42155821	intron	Glyma09g36400.1	-	42148648	42156304
Gm09	42175156	42178121	2966	515	135	66.72	3.4	42175671	CDS	Glyma09g36430.1	-	42162477	42179303
Gm09	42333612	42336396	2785	1274	130	72.7	3.17	42334886	Promoter	Glyma09g36650.1	+	42335717	42336624
Gm09	42489538	42490889	1352	831	61	54.81	3.93	42490369	intron	Glyma09g36910.1	-	42478237	42495590
Gm09	42511030	42513407	2378	391	99	67.66	3.75	42511421	intron	Glyma09g36920.1	+	42500594	42513523
Gm09	42562090	42563333	1244	815	61	67.44	4.17	42562905	intron	Glyma09g36990.1	+	42562649	42564493
Gm09	42651052	42652725	1674	1355	90	54	3.84	42652407	intron	Glyma09g37080.1	+	42651467	42657723
Gm09	42717055	42719679	2625	1302	128	50.65	2.75	42718357	Promoter	Glyma09g37200.1	+	42718965	42724732
Gm09	43068317	43070630	2314	444	105	138.79	4.59	43068761	Promoter	Glyma09g37520.1	+	43069022	43073571
Gm09	43139602	43141094	1493	416	58	51.96	3.65	43140018	intron	Glyma09g37610.1	-	43124407	43145511
Gm09	43252537	43253370	834	381	45	123.08	6.55	43252918	five_prime_UTR	Glyma09g37750.1	-	43247735	43252937
Gm09	43252537	43253370	834	381	45	123.08	6.55	43252918	five_prime_UTR	Glyma09g37750.2	-	43247735	43252937
Gm09	43382710	43383767	1058	611	43	58.27	3.51	43383321	intron	Glyma09g37850.1	+	43382187	43386538
Gm09	43573302	43574777	1476	968	74	160.06	5.5	43574270	Promoter	Glyma09g38120.1	+	43574403	43575757
Gm09	43664702	43666259	1558	847	72	83.66	3.44	43665549	CDS	Glyma09g38270.1	+	43663221	43665897
Gm09	43663223	43664256	1034	466	46	53.38	3.9	43663689	intron	Glyma09g38270.1	+	43663221	43665897
Gm09	43721209	43722647	1439	542	58	51.52	3.9	43721751	intron	Glyma09g38340.2	-	43720880	43726600
Gm09	43760644	43762238	1595	424	71	54.72	3.59	43761068	intron	Glyma09g38380.1	+	43760071	43765526
Gm09	44035738	44037115	1378	1033	51	65.36	4.32	44036771	CDS	Glyma09g38740.1	+	44028331	44037959
Gm09	44078211	44079680	1470	1135	61	64.55	3.86	44079346	intron	Glyma09g38820.1	+	44077550	44083207
Gm09	44081536	44083273	1738	423	99	127.03	5.78	44081959	intron	Glyma09g38820.1	+	44077550	44083207
Gm09	44111850	44114278	2429	459	113	74.64	2.97	44112309	CDS	Glyma09g38860.1	-	44111010	44113026
Gm09	44350656	44351598	943	745	44	51.42	3.71	44351401	intron	Glyma09g39220.1	-	44347969	44351861
Gm09	44408681	44412907	4227	3658	201	66.38	3.21	44412339	intron	Glyma09g39290.1	+	44410525	44416215
Gm09	44484242	44485848	1607	944	69	68.83	4.13	44485186	intron	Glyma09g39380.1	-	44474545	44486014
Gm09	44514065	44514664	600	302	24	54.73	5.64	44514367	intron	Glyma09g39420.1	+	44512976	44515670
Gm09	44727672	44729303	1632	1135	69	104.13	6.88	44728807	Promoter	Glyma09g39690.1	-	44722720	44728090
Gm09	44731099	44733094	1996	1623	77	60.26	3.66	44732722	CDS	Glyma09g39700.1	-	44731484	44733775
Gm09	44742018	44742595	578	293	25	68.46	6.91	44742311	intron	Glyma09g39710.1	+	44738924	44749271
Gm09	44785911	44787022	1112	785	55	52.08	3.25	44786696	intron	Glyma09g39770.1	+	44784895	44797936
Gm09	44792000	44792786	787	340	31	58.94	5.24	44792340	intron	Glyma09g39770.1	+	44784895	44797936
Gm09	44825752	44827676	1925	264	83	72.35	3.49	44826016	CDS	Glyma09g39820.1	-	44824003	44827512
Gm09	44823949	44825127	1179	529	72	62.91	3.06	44824478	intron	Glyma09g39820.1	-	44824003	44827512
Gm09	44829104	44831157	2054	1464	84	56.15	3.75	44830568	intron	Glyma09g39830.2	+	44829701	44831362
Gm09	44869868	44870764	897	432	36	92.04	6.1	44870300	intron	Glyma09g39910.1	+	44869879	44874653
Gm09	44898138	44901181	3044	2194	146	52.78	3.36	44900332	Promoter	Glyma09g39920.1	-	44891792	44900322
Gm09	45085055	45086931	1877	1314	94	127.77	5.04	45086369	Promoter	Glyma09g40130.1	+	45086534	45093149
Gm09	45167117	45168482	1366	1060	59	76.17	5.35	45168177	intron	Glyma09g40210.1	-	45160128	45169209
Gm09	45443018	45444850	1833	457	85	50.15	4.59	45443475	intron	Glyma09g40520.1	+	45440760	45445849
Gm09	45502888	45504403	1516	1215	64	62.22	3.9	45504103	CDS	Glyma09g40610.1	+	45496625	45504879
Gm09	45707059	45709100	2042	823	84	79.27	4.13	45707882	intron	Glyma09g40920.1	-	45705986	45710602
Gm09	45779409	45779938	530	271	20	52.92	6.1	45779680	intron	Glyma09g41010.2	-	45777938	45781640
Gm09	45840165	45841397	1233	893	48	69.57	5.16	45841058	intron	Glyma09g41100.1	-	45839818	45844179
Gm09	45941773	45943539	1767	475	91	95.79	4.39	45942248	Promoter	Glyma09g41250.1	-	45940397	45941800
Gm09	46177457	46180736	3280	2815	161	58.84	3.61	46180272	Promoter	Glyma09g41510.1	+	46181026	46193809
Gm09	46181098	46182603	1506	1031	76	55.03	3.45	46182129	intron	Glyma09g41510.1	+	46181026	46193809
Gm09	46183119	46183914	796	492	28	51.25	4.94	46183611	intron	Glyma09g41510.1	+	46181026	46193809
Gm09	46222797	46223785	989	615	38	66.86	5.9	46223412	Promoter	Glyma09g41550.1	-	46216245	46222902
Gm09	46278675	46279765	1091	295	44	81.48	4.91	46278970	intron	Glyma09g41600.1	+	46271743	46285051
Gm09	46280413	46281575	1163	532	56	129.5	7.53	46280945	intron	Glyma09g41600.1	+	46271743	46285051
Gm09	46444557	46446898	2342	1050	117	131.69	5.8	46445607	intron	Glyma09g41770.1	+	46442364	46447575
Gm09	46454226	46456853	2628	183	108	161.61	4.82	46454409	intron	Glyma09g41780.1	+	46453879	46458524
Gm09	46468477	46470158	1682	974	97	150.95	6.11	46469451	intron	Glyma09g41790.1	-	46464972	46471884
Gm09	46476002	46476723	722	388	35	88.03	5.3	46476390	Promoter	Glyma09g41800.1	-	46472963	46475883
Gm09	46621603	46625348	3746	1557	172	99.61	3.85	46623160	Promoter	Glyma09g41920.1	-	46604840	46622460
Gm09	46610612	46611830	1219	897	45	56.45	4.87	46611509	intron	Glyma09g41920.1	-	46604840	46622460
Gm09	46768378	46769818	1441	475	77	199.72	6.94	46768853	Promoter	Glyma09g42150.1	-	46766431	46768188
Gm09	46831244	46832153	910	253	44	66.48	3.86	46831497	three_prime_UTR	Glyma09g42210.1	-	46831387	46837340
Gm10	77408	78102	695	406	33	96.92	6.88	77814	intron	Glyma10g00260.1	-	75667	78986
Gm10	94459	95705	1247	187	45	96.87	6.5	94646	CDS	Glyma10g00290.1	+	94503	95214
Gm10	136842	138936	2095	431	88	71.18	3.49	137273	Promoter	Glyma10g00360.1	+	137858	144700
Gm10	154738	155615	878	346	35	88.03	6.04	155084	Promoter	Glyma10g00390.1	+	155547	157634
Gm10	159674	160456	783	469	26	50.08	6.88	160143	Promoter	Glyma10g00420.1	+	160882	167817
Gm10	161706	162631	926	483	32	68.46	6.91	162189	intron	Glyma10g00420.1	+	160882	167817
Gm10	575732	577226	1495	473	62	58.18	4.59	576205	intron	Glyma10g00830.1	-	565393	576566
Gm10	601442	602819	1378	1037	68	76.55	4	602479	intron	Glyma10g00870.1	-	601247	605234
Gm10	610108	612987	2880	1600	129	53.1	3.63	611708	intron	Glyma10g00880.1	+	610888	617509
Gm10	641755	644892	3138	318	135	65.19	3.12	642073	three_prime_UTR	Glyma10g00920.1	+	638671	642391
Gm10	641755	644892	3138	318	135	65.19	3.12	642073	three_prime_UTR	Glyma10g00920.2	+	639721	642391
Gm10	735758	736829	1072	180	42	53.32	3.51	735938	Promoter	Glyma10g01020.1	-	732641	735244
Gm10	737022	739318	2297	366	89	95.38	4.59	737388	intron	Glyma10g01030.2	-	736360	742272
Gm10	761937	763632	1696	1193	89	128.85	5.27	763130	CDS	Glyma10g01080.1	+	758194	763235
Gm10	852444	854813	2370	2064	107	60.44	3.62	854508	three_prime_UTR	Glyma10g01160.1	-	853826	854950
Gm10	852444	854813	2370	2064	107	60.44	3.62	854508	three_prime_UTR	Glyma10g01160.2	-	853826	854950
Gm10	917652	918584	933	738	40	101.25	5.73	918390	intron	Glyma10g01260.2	+	916298	920108
Gm10	918837	919762	926	407	32	55.33	6.35	919244	three_prime_UTR	Glyma10g01260.2	+	916298	920108
Gm10	1098115	1100040	1926	737	84	94.26	3.86	1098852	intron	Glyma10g01480.2	+	1092546	1101145
Gm10	1118450	1119132	683	357	24	51.13	4.59	1118807	CDS	Glyma10g01520.1	+	1112975	1119601
Gm10	1152600	1153608	1009	634	42	82.18	5.57	1153234	intron	Glyma10g01580.1	+	1150246	1159928
Gm10	1511060	1511758	699	509	27	57.21	5.29	1511569	Promoter	Glyma10g02160.1	+	1512510	1515028
Gm10	1513366	1514368	1003	364	43	71.21	4.59	1513730	intron	Glyma10g02160.1	+	1512510	1515028
Gm10	1566042	1567750	1709	1324	65	99.54	4.59	1567366	three_prime_UTR	Glyma10g02230.1	+	1557807	1567475
Gm10	1738924	1740345	1422	567	69	59.74	3.82	1739491	CDS	Glyma10g02470.1	+	1737158	1739534
Gm10	1887179	1889561	2383	1281	131	152.55	4.78	1888460	Promoter	Glyma10g02640.1	+	1889203	1891690
Gm10	1964975	1966049	1075	891	45	53.7	3.94	1965866	intron	Glyma10g02760.1	-	1957954	1967526
Gm10	2065211	2066208	998	495	50	78.64	6.52	2065706	intron	Glyma10g02880.1	-	2063890	2076113
Gm10	2124661	2125477	817	627	34	62.13	4.59	2125288	Promoter	Glyma10g02930.1	-	2116853	2124676
Gm10	2147630	2148396	767	567	38	51.52	4.37	2148197	intron	Glyma10g02980.1	+	2143116	2155336
Gm10	2198935	2200085	1151	615	55	53.06	3.99	2199550	CDS	Glyma10g03070.1	+	2197157	2200744
Gm10	2206080	2207589	1510	281	84	160.31	5.86	2206361	intron	Glyma10g03080.1	+	2203148	2209799
Gm10	2228291	2229081	791	445	41	70.49	5.31	2228736	intron	Glyma10g03130.1	-	2228456	2230831
Gm10	2593498	2594590	1093	311	56	140.34	6.22	2593809	intron	Glyma10g03550.1	-	2591481	2598967
Gm10	2989122	2990453	1332	1090	71	99.3	5.02	2990212	CDS	Glyma10g03980.1	+	2975571	2995535
Gm10	2999078	3001194	2117	1580	86	63.94	4.8	3000658	Promoter	Glyma10g03990.1	+	3001223	3001882
Gm10	3074145	3075143	999	401	40	59.73	4.59	3074546	intron	Glyma10g04070.1	+	3074160	3077096
Gm10	3415176	3416097	922	339	40	110.75	7.72	3415515	five_prime_UTR	Glyma10g04430.1	+	3415495	3423646
Gm10	3415176	3416097	922	339	40	110.75	7.72	3415515	five_prime_UTR	Glyma10g04430.2	+	3415495	3421756
Gm10	3415176	3416097	922	339	40	110.75	7.72	3415515	five_prime_UTR	Glyma10g04430.3	+	3415495	3423646
Gm10	3437779	3438701	923	443	39	52.09	5.09	3438222	intron	Glyma10g04460.1	-	3437231	3439081
Gm10	3491705	3494239	2535	614	117	127.83	4.36	3492319	intron	Glyma10g04530.1	-	3489654	3493890
Gm10	3526823	3529529	2707	1757	117	67.16	2.87	3528580	CDS	Glyma10g04580.1	-	3527935	3532135
Gm10	3556030	3557289	1260	545	58	56.28	3.75	3556575	Promoter	Glyma10g04620.1	-	3553166	3556565
Gm10	3787596	3788347	752	448	33	65.7	6.11	3788044	intron	Glyma10g04850.1	+	3782412	3805569
Gm10	3825413	3827753	2341	554	118	53.62	3.21	3825967	intron	Glyma10g04890.1	+	3821568	3827079
Gm10	3879739	3880549	811	298	35	88.03	6.69	3880037	intron	Glyma10g04970.1	-	3876613	3883730
Gm10	3934164	3935909	1746	356	91	56.33	4	3934520	Promoter	Glyma10g05060.1	-	3932713	3934144
Gm10	4132847	4134805	1959	1757	97	183.26	6.59	4134604	Promoter	Glyma10g05310.1	-	4125182	4134471
Gm10	4236797	4238507	1711	958	81	79.22	3.54	4237755	Promoter	Glyma10g05460.2	+	4238324	4241293
Gm10	4280988	4282578	1591	286	70	58.84	3.54	4281274	intron	Glyma10g05490.1	+	4270021	4284858
Gm10	4283471	4285035	1565	273	67	66.72	3.9	4283744	intron	Glyma10g05490.1	+	4270021	4284858
Gm10	4415413	4418049	2637	767	113	74.64	3.43	4416180	intron	Glyma10g05620.1	+	4409714	4417534
Gm10	4520730	4522004	1275	898	52	54.59	4.1	4521628	CDS	Glyma10g05780.1	+	4521243	4523496
Gm10	4608718	4609908	1191	283	45	66.5	4.28	4609001	CDS	Glyma10g05880.1	+	4606963	4609379
Gm10	4848275	4849574	1300	301	59	83.6	4.59	4848576	Promoter	Glyma10g06100.1	+	4849178	4852766
Gm10	5106689	5107271	583	344	21	51.84	6.1	5107033	Promoter	Glyma10g06360.1	+	5107701	5108196
Gm10	5153457	5154694	1238	257	44	50.38	5.11	5153714	CDS	Glyma10g06430.1	-	5143803	5155263
Gm10	5153457	5154694	1238	257	44	50.38	5.11	5153714	CDS	Glyma10g06430.2	-	5153374	5155263
Gm10	5424461	5425455	995	412	37	85.39	5.69	5424873	intron	Glyma10g06680.1	+	5424595	5426301
Gm10	6002063	6002855	793	359	36	50.55	6.27	6002422	intron	Glyma10g07290.1	-	5999075	6003215
Gm10	6213180	6214269	1090	182	44	58.6	4.85	6213362	CDS	Glyma10g07520.1	-	6212370	6217833
Gm10	6263229	6264367	1139	724	52	112.82	7.53	6263953	intron	Glyma10g07560.1	+	6261640	6268716
Gm10	6403560	6404116	557	404	22	60.22	5.28	6403964	Promoter	Glyma10g07670.1	-	6401774	6403284
Gm10	6441670	6442991	1322	546	60	51.96	3.64	6442216	Promoter	Glyma10g07710.1	+	6442451	6445930
Gm10	6592100	6593373	1274	722	54	116.6	4.94	6592822	Promoter	Glyma10g07800.1	-	6588714	6592052
Gm10	6623028	6623798	771	352	25	51.4	6.91	6623380	three_prime_UTR	Glyma10g07820.1	+	6619497	6623546
Gm10	7274580	7275914	1335	766	57	111.05	4.59	7275346	intron	Glyma10g08450.1	-	7275223	7275522
Gm10	10964705	10965346	642	231	23	50.32	5.69	10964936	CDS	Glyma10g11020.1	-	10964013	10970905
Gm10	36868222	36868885	664	381	25	58.01	5.73	36868603	intron	Glyma10g28070.1	-	36856237	36870286
Gm10	37174876	37175468	593	415	21	50.71	5.69	37175291	intron	Glyma10g28290.2	-	37174539	37179404
Gm10	37435262	37436708	1447	993	54	81.5	5.24	37436255	intron	Glyma10g28560.4	-	37434840	37439920
Gm10	37553787	37555339	1553	1028	68	63.57	5.9	37554815	Promoter	Glyma10g28690.1	-	37545687	37554770
Gm10	37792406	37793015	610	410	24	64.23	4.88	37792816	three_prime_UTR	Glyma10g28900.1	-	37792515	37793799
Gm10	37968224	37969440	1217	790	49	71.24	4.01	37969014	CDS	Glyma10g29050.1	+	37968973	37974566
Gm10	38210502	38211667	1166	734	50	132.94	6.91	38211236	intron	Glyma10g29340.1	-	38206932	38217026
Gm10	38336910	38339413	2504	1095	96	98.92	4.34	38338005	CDS	Glyma10g29480.1	-	38332370	38346298
Gm10	38336910	38339413	2504	1095	96	98.92	4.34	38338005	CDS	Glyma10g29480.2	-	38332370	38346399
Gm10	38364888	38366233	1346	355	60	66.52	3.67	38365243	Promoter	Glyma10g29500.1	-	38363031	38365187
Gm10	38386006	38387584	1579	1008	85	51.08	3.36	38387014	Promoter	Glyma10g29540.1	+	38387286	38392896
Gm10	38388121	38388956	836	476	31	73.39	5.69	38388597	intron	Glyma10g29540.1	+	38387286	38392896
Gm10	38399059	38399880	822	199	41	72.28	4.84	38399258	Promoter	Glyma10g29550.1	-	38393181	38398946
Gm10	38408925	38410705	1781	219	70	63.9	3.14	38409144	intron	Glyma10g29570.1	-	38407869	38410127
Gm10	38563205	38564164	960	373	48	108.39	6.11	38563578	intron	Glyma10g29770.1	-	38562243	38573025
Gm10	38676333	38677078	746	390	36	96.93	6.7	38676723	CDS	Glyma10g29970.1	-	38676541	38684098
Gm10	38835103	38836449	1347	944	52	65.66	4.87	38836047	Promoter	Glyma10g30100.2	-	38808072	38835383
Gm10	39144051	39147060	3010	1303	125	51.78	2.89	39145354	intron	Glyma10g30510.1	+	39140919	39146267
Gm10	39343312	39344187	876	508	54	80.17	5.92	39343820	intron	Glyma10g30720.1	-	39331796	39345552
Gm10	39364549	39366638	2090	179	87	80.79	3.21	39364728	intron	Glyma10g30730.1	+	39354718	39367357
Gm10	39458471	39459936	1466	938	69	83.73	4.59	39459409	Promoter	Glyma10g30870.1	+	39460210	39465299
Gm10	39531948	39532811	864	341	34	56.82	6.72	39532289	intron	Glyma10g30930.3	+	39524927	39535341
Gm10	39562843	39564168	1326	866	55	66.31	5.35	39563709	intron	Glyma10g30970.1	-	39558307	39564224
Gm10	39609343	39610362	1020	500	48	74.88	4.33	39609843	five_prime_UTR	Glyma10g31040.1	-	39604951	39609898
Gm10	39694963	39696059	1097	653	46	58.56	3.82	39695616	Promoter	Glyma10g31140.2	-	39690025	39695547
Gm10	39722990	39724079	1090	893	48	122.77	5.73	39723883	intron	Glyma10g31180.1	+	39718875	39738050
Gm10	39874119	39875362	1244	685	60	82.08	5.31	39874804	three_prime_UTR	Glyma10g31370.1	-	39874031	39879050
Gm10	39960707	39962771	2065	604	85	65.41	3.96	39961311	intron	Glyma10g31470.1	+	39959572	39964211
Gm10	39984355	39986072	1718	1299	91	111.57	4.79	39985654	intron	Glyma10g31500.1	-	39983252	39986195
Gm10	40041075	40043535	2461	1178	99	79.8	4.13	40042253	intron	Glyma10g31560.1	-	40033299	40044032
Gm10	40231300	40232053	754	210	36	60.57	5.6	40231510	Promoter	Glyma10g31740.1	-	40228528	40230889
Gm10	40238187	40238940	754	248	36	55.3	4.1	40238435	Promoter	Glyma10g31750.2	+	40238530	40240337
Gm10	40352039	40353283	1245	722	64	63.75	3.81	40352761	three_prime_UTR	Glyma10g31880.1	-	40352670	40370376
Gm10	40445123	40446046	924	615	46	66.3	4.81	40445738	intron	Glyma10g31960.1	-	40444175	40452807
Gm10	40565359	40567930	2572	718	131	60.63	3.67	40566077	Promoter	Glyma10g32120.1	-	40563000	40565508
Gm10	40930087	40931127	1041	496	47	55.97	5.27	40930583	intron	Glyma10g32450.1	+	40929433	40930991
Gm10	40938810	40939954	1145	360	56	75.58	4.59	40939170	Promoter	Glyma10g32470.1	+	40939472	40946166
Gm10	41119147	41120553	1407	456	60	53.92	3.93	41119603	intron	Glyma10g32690.1	+	41118022	41122510
Gm10	41339931	41344452	4522	2236	189	72.26	3.53	41342167	intron	Glyma10g32980.1	+	41340518	41344659
Gm10	41454688	41455618	931	417	35	82.67	6.1	41455105	Promoter	Glyma10g33070.1	-	41453820	41454245
Gm10	41495585	41497247	1663	1124	76	55.03	4.38	41496709	CDS	Glyma10g33120.1	-	41486661	41498071
Gm10	41546425	41548738	2314	536	100	63.6	3.63	41546961	intron	Glyma10g33170.1	+	41545937	41557894
Gm10	41806547	41807900	1354	281	57	121.14	5.64	41806828	Promoter	Glyma10g33440.1	+	41807737	41808370
Gm10	41895025	41896417	1393	505	63	71.43	4.13	41895530	Promoter	Glyma10g33560.2	-	41892672	41895241
Gm10	41913067	41914048	982	430	45	53.7	3.6	41913497	intron	Glyma10g33610.1	-	41911209	41922328
Gm10	41938558	41939180	623	318	30	75.7	5.24	41938876	intron	Glyma10g33630.1	-	41937934	41943869
Gm10	42054234	42055365	1132	568	47	115.56	9.35	42054802	three_prime_UTR	Glyma10g33790.1	+	42053076	42054873
Gm10	42145276	42146238	963	468	45	57.86	5.5	42145744	Promoter	Glyma10g33930.1	+	42146480	42148105
Gm10	42198968	42201858	2891	853	140	106.36	3.79	42199821	Promoter	Glyma10g34010.1	+	42200682	42203984
Gm10	42532313	42534840	2528	2044	104	59.6	3.79	42534357	CDS	Glyma10g34380.1	-	42531205	42537070
Gm10	42770849	42771987	1139	722	43	63.98	4.89	42771571	CDS	Glyma10g34600.1	+	42770713	42778911
Gm10	42772413	42774263	1851	628	75	81.99	4.84	42773041	intron	Glyma10g34600.1	+	42770713	42778911
Gm10	42827213	42829650	2438	316	108	81.77	3.99	42827529	Promoter	Glyma10g34640.1	-	42824269	42827441
Gm10	42979705	42980852	1148	507	56	56.42	4.19	42980212	intron	Glyma10g34800.1	+	42973486	42980453
Gm10	43168883	43169916	1034	866	63	104.18	5	43169749	Promoter	Glyma10g35010.1	+	43170294	43171801
Gm10	43315434	43317042	1609	790	73	93.91	4.43	43316224	intron	Glyma10g35140.1	-	43313666	43340269
Gm10	43324547	43326026	1480	1284	60	76.33	4.05	43325831	intron	Glyma10g35140.1	-	43313666	43340269
Gm10	43375940	43376815	876	453	32	53.68	6.88	43376393	intron	Glyma10g35190.1	-	43374428	43395937
Gm10	43522209	43524797	2589	680	116	118.83	4.13	43522889	Promoter	Glyma10g35290.1	+	43523884	43531477
Gm10	43948954	43951101	2148	1668	86	128.84	4.59	43950622	Promoter	Glyma10g35680.1	-	43946919	43949847
Gm10	43973636	43975501	1866	467	83	132.81	5.7	43974103	Promoter	Glyma10g35720.1	+	43974990	43978343
Gm10	44001077	44002225	1149	542	47	56.73	3.57	44001619	Promoter	Glyma10g35750.1	-	43997550	44000661
Gm10	44279372	44280419	1048	306	59	56.61	3.57	44279678	Promoter	Glyma10g36100.1	-	44273640	44278858
Gm10	44291111	44292754	1644	1240	59	57.72	4.02	44292351	intron	Glyma10g36120.1	+	44289678	44303182
Gm10	44561804	44562714	911	352	43	62.51	4.59	44562156	three_prime_UTR	Glyma10g36380.1	-	44561917	44563688
Gm10	44915661	44916237	577	415	23	57.71	5.28	44916076	Promoter	Glyma10g36870.1	+	44916338	44918838
Gm10	45160392	45162297	1906	1022	85	50.17	3.85	45161414	Promoter	Glyma10g37110.1	-	45152702	45160431
Gm10	45379745	45382950	3206	1935	151	135.48	4.38	45381680	intron	Glyma10g37380.1	+	45380370	45387363
Gm10	45431133	45432317	1185	542	59	61.6	3.79	45431675	intron	Glyma10g37430.1	-	45429443	45434637
Gm10	45552629	45554180	1552	486	67	54.12	3.33	45553115	CDS	Glyma10g37600.1	+	45550072	45555477
Gm10	45563708	45566312	2605	1726	117	126.92	3.67	45565434	CDS	Glyma10g37610.1	+	45563283	45566603
Gm10	46134561	46135627	1067	541	49	59.9	3.9	46135102	intron	Glyma10g38330.1	-	46133094	46135550
Gm10	46139531	46140496	966	491	35	56.85	4.91	46140022	CDS	Glyma10g38350.1	+	46139790	46142820
Gm10	46139531	46140496	966	491	35	56.85	4.91	46140022	CDS	Glyma10g38350.2	+	46139310	46142820
Gm10	46252542	46253828	1287	810	62	53.82	3.44	46253352	intron	Glyma10g38460.1	-	46252048	46255687
Gm10	46449235	46450302	1068	712	42	102.4	6.91	46449947	Promoter	Glyma10g38650.1	-	46447104	46449438
Gm10	46496370	46497615	1246	218	60	70.58	4.15	46496588	intron	Glyma10g38720.1	+	46493451	46497889
Gm10	46513069	46515047	1979	1496	89	145.26	5.44	46514565	intron	Glyma10g38730.1	+	46512781	46518450
Gm10	46815309	46816863	1555	924	76	88.95	3.49	46816233	CDS	Glyma10g39100.1	+	46815602	46824017
Gm10	47187155	47187966	812	433	34	77.1	5.64	47187588	Promoter	Glyma10g39530.1	+	47188191	47189967
Gm10	47224055	47225046	992	512	55	91.53	6.6	47224567	Promoter	Glyma10g39570.1	-	47219774	47223976
Gm10	47452404	47454697	2294	404	88	121.69	5.81	47452808	intron	Glyma10g39870.1	+	47451717	47454851
Gm10	47507624	47508242	619	282	29	58.46	4.82	47507906	CDS	Glyma10g39940.1	-	47505726	47508974
Gm10	47505040	47506277	1238	1057	47	60.6	4.54	47506097	intron	Glyma10g39940.1	-	47505726	47508974
Gm10	47533084	47534604	1521	632	71	114.09	5.12	47533716	CDS	Glyma10g39980.1	+	47523551	47534026
Gm10	47530054	47531271	1218	285	74	50.01	4.75	47530339	intron	Glyma10g39980.1	+	47523551	47534026
Gm10	47627257	47628506	1250	675	58	135.02	5.29	47627932	intron	Glyma10g40130.1	-	47626282	47631325
Gm10	47760844	47762463	1620	863	76	66.12	3.19	47761707	Promoter	Glyma10g40300.2	-	47757510	47761448
Gm10	47998909	48000457	1549	1146	63	68.02	4.33	48000055	intron	Glyma10g40640.2	+	47994798	48001461
Gm10	48281229	48282254	1026	316	52	69.29	4.8	48281545	Promoter	Glyma10g41080.1	-	48279624	48280950
Gm10	48391299	48393792	2494	1220	106	86	4.15	48392519	intron	Glyma10g41270.1	+	48389131	48397978
Gm10	48707787	48708940	1154	803	52	60.49	4.59	48708590	five_prime_UTR	Glyma10g41680.2	-	48704000	48708816
Gm10	48897253	48898302	1050	601	67	110.29	5.38	48897854	Promoter	Glyma10g41890.1	+	48898027	48899576
Gm10	49364063	49366252	2190	474	91	55.1	3.39	49364537	intron	Glyma10g42420.1	+	49361035	49368424
Gm10	49449440	49450730	1291	574	59	62.32	3.93	49450014	five_prime_UTR	Glyma10g42520.1	-	49448307	49450069
Gm10	49568422	49569596	1175	634	55	101.05	5.16	49569056	Promoter	Glyma10g42690.1	+	49569070	49575921
Gm10	49569628	49571519	1892	1384	78	54.09	3.33	49571012	intron	Glyma10g42690.1	+	49569070	49575921
Gm10	49812570	49813738	1169	197	56	65.94	3.28	49812767	intron	Glyma10g42960.1	+	49800862	49816229
Gm10	49911670	49915008	3339	298	152	99.03	4.02	49911968	intron	Glyma10g43080.1	+	49904415	49913114
Gm10	50026468	50027398	931	447	40	54.83	3.82	50026915	Promoter	Glyma10g43270.1	+	50027793	50030790
Gm10	50060637	50062411	1775	1375	81	65.03	3.59	50062012	CDS	Glyma10g43350.1	-	50061132	50062018
Gm10	50117975	50120325	2351	1933	115	190.97	5.39	50119908	CDS	Glyma10g43430.1	-	50111282	50120230
Gm10	50115729	50116876	1148	665	54	158.7	6.91	50116394	intron	Glyma10g43430.1	-	50111282	50120230
Gm10	50175469	50176727	1259	563	56	94.63	5.44	50176032	Promoter	Glyma10g43520.1	-	50175017	50175434
Gm10	50271134	50272763	1630	343	61	95.42	4.91	50271477	CDS	Glyma10g43680.1	-	50271428	50272965
Gm10	50365163	50367839	2677	1137	109	113.93	4.34	50366300	Promoter	Glyma10g43800.1	+	50367150	50369078
Gm10	50612353	50613017	665	365	35	58.45	5.73	50612718	intron	Glyma10g44150.1	+	50604917	50647458
Gm10	50613065	50615671	2607	1104	110	113.82	4.81	50614169	intron	Glyma10g44150.1	+	50604917	50647458
Gm10	50633165	50633844	680	270	33	57.99	5.09	50633435	intron	Glyma10g44150.1	+	50604917	50647458
Gm10	50682833	50683833	1001	374	36	57.42	3.93	50683207	CDS	Glyma10g44200.1	-	50682280	50683583
Gm10	50761357	50762723	1367	597	59	104.67	4.59	50761954	CDS	Glyma10g44350.1	-	50759615	50767421
Gm11	15647	16996	1350	524	53	115.24	6.11	16171	three_prime_UTR	Glyma11g00220.1	-	15494	24288
Gm11	15647	16996	1350	524	53	115.24	6.11	16171	three_prime_UTR	Glyma11g00220.2	-	15494	24288
Gm11	15647	16996	1350	524	53	115.24	6.11	16171	three_prime_UTR	Glyma11g00220.3	-	14775	24288
Gm11	15647	16996	1350	524	53	115.24	6.11	16171	three_prime_UTR	Glyma11g00220.4	-	15494	24288
Gm11	15647	16996	1350	524	53	115.24	6.11	16171	three_prime_UTR	Glyma11g00220.5	-	15494	24288
Gm11	67124	68538	1415	398	49	78.65	5.29	67522	intron	Glyma11g00330.1	+	67235	68908
Gm11	79596	80570	975	538	45	56.48	4.81	80134	Promoter	Glyma11g00370.1	-	76096	79968
Gm11	143561	145462	1902	883	87	72.22	5.58	144444	intron	Glyma11g00480.1	-	135074	169685
Gm11	197842	199090	1249	836	58	51.75	3.39	198678	intron	Glyma11g00550.1	-	197566	200569
Gm11	232604	233843	1240	857	68	198.39	7.76	233461	three_prime_UTR	Glyma11g00570.1	+	230076	233710
Gm11	405377	406418	1042	468	43	82.76	6.22	405845	intron	Glyma11g00780.1	+	400705	408262
Gm11	493559	495049	1491	450	67	53.52	3.39	494009	Promoter	Glyma11g00930.1	+	494146	497881
Gm11	497488	498619	1132	585	52	62.91	4.81	498073	Promoter	Glyma11g00940.1	+	498879	501372
Gm11	547017	547785	769	439	31	54.91	5.5	547456	CDS	Glyma11g01020.1	-	546600	548345
Gm11	728730	730383	1654	728	72	73.57	3.44	729458	intron	Glyma11g01240.1	+	728019	732167
Gm11	740415	742404	1990	1095	96	143.29	5.6	741510	CDS	Glyma11g01250.1	+	734889	746454
Gm11	740415	742404	1990	1095	96	143.29	5.6	741510	CDS	Glyma11g01250.2	+	739745	746490
Gm11	890535	893568	3034	1786	147	236.18	5.12	892321	intron	Glyma11g01490.1	-	887860	895350
Gm11	1111189	1112386	1198	654	53	55.91	4.13	1111843	intron	Glyma11g01840.2	-	1109194	1119552
Gm11	1132666	1133772	1107	193	49	50.02	3.28	1132859	intron	Glyma11g01860.1	-	1131179	1140000
Gm11	1172739	1175533	2795	2225	130	159.09	4.34	1174964	Promoter	Glyma11g01940.4	-	1171304	1174336
Gm11	1441451	1442694	1244	710	58	78.36	4.34	1442161	Promoter	Glyma11g02290.1	-	1441066	1441680
Gm11	1689637	1691645	2009	682	88	153.08	6.42	1690319	intron	Glyma11g02580.1	+	1689496	1706345
Gm11	1695147	1698378	3232	1706	161	95.32	4.42	1696853	intron	Glyma11g02580.1	+	1689496	1706345
Gm11	1830569	1831363	795	424	28	51.35	6.35	1830993	Promoter	Glyma11g02850.1	+	1831215	1838800
Gm11	1832630	1833017	388	194	20	62.18	7.05	1832824	intron	Glyma11g02850.1	+	1831215	1838800
Gm11	1930489	1932267	1779	1404	67	81.69	4.01	1931893	intron	Glyma11g02950.1	+	1927205	1933660
Gm11	2056764	2057922	1159	452	47	62.36	5.66	2057216	CDS	Glyma11g03120.1	+	2052468	2061437
Gm11	2067502	2068864	1363	1082	62	70.67	4.59	2068584	Promoter	Glyma11g03130.1	-	2066305	2067912
Gm11	2162031	2163200	1170	407	55	68.98	3.9	2162438	Promoter	Glyma11g03270.1	-	2158087	2161497
Gm11	2387297	2388293	997	345	41	51.43	3.57	2387642	intron	Glyma11g03580.1	-	2386348	2394886
Gm11	2644948	2646104	1157	823	44	70.12	5.57	2645771	intron	Glyma11g03950.2	-	2640302	2646477
Gm11	2855983	2858078	2096	1481	104	120.91	4.59	2857464	intron	Glyma11g04260.1	+	2855435	2910360
Gm11	2858421	2859229	809	453	36	72.02	4.89	2858874	intron	Glyma11g04260.1	+	2855435	2910360
Gm11	2859864	2862526	2663	462	136	144.05	5.09	2860326	intron	Glyma11g04260.1	+	2855435	2910360
Gm11	2885230	2887501	2272	514	118	53.07	3.11	2885744	intron	Glyma11g04260.1	+	2855435	2910360
Gm11	2965893	2967730	1838	767	79	71.77	3.71	2966660	intron	Glyma11g04340.1	+	2964888	2967281
Gm11	2988630	2990930	2301	793	99	148.22	5.73	2989423	intron	Glyma11g04420.1	-	2987591	2990156
Gm11	3261127	3262488	1362	411	58	90.68	4.87	3261538	CDS	Glyma11g04740.1	+	3259742	3262816
Gm11	3568563	3570054	1492	438	61	117.91	4.45	3569001	CDS	Glyma11g05140.1	-	3566829	3570988
Gm11	3568563	3570054	1492	438	61	117.91	4.45	3569001	CDS	Glyma11g05140.2	-	3566623	3570988
Gm11	3614123	3615069	947	614	39	68.34	4.89	3614737	intron	Glyma11g05210.1	-	3613520	3615002
Gm11	3709569	3710620	1052	667	40	93.98	4.47	3710236	intron	Glyma11g05300.1	-	3709316	3711727
Gm11	3710855	3712178	1324	436	52	113.39	6.11	3711291	intron	Glyma11g05300.1	-	3709316	3711727
Gm11	3866813	3868445	1633	583	66	57.55	3.21	3867396	intron	Glyma11g05520.1	-	3863373	3876518
Gm11	3864872	3866436	1565	935	74	81.1	4.15	3865807	three_prime_UTR	Glyma11g05520.2	-	3865734	3876737
Gm11	4073570	4075359	1790	1291	76	50.77	3.19	4074861	intron	Glyma11g05760.1	+	4067811	4077134
Gm11	4387762	4389480	1719	377	79	149.64	4.89	4388139	Promoter	Glyma11g06200.1	-	4383330	4388049
Gm11	4383620	4384561	942	421	44	110.77	6	4384041	intron	Glyma11g06200.1	-	4383330	4388049
Gm11	4501516	4502744	1229	725	57	50.89	4.19	4502241	Promoter	Glyma11g06340.1	+	4502762	4505048
Gm11	4504868	4508682	3815	349	171	169.17	4.13	4505217	intron	Glyma11g06350.2	-	4504541	4511190
Gm11	4765409	4766122	714	456	39	67.77	4.59	4765865	Promoter	Glyma11g06720.1	-	4753811	4765566
Gm11	4762543	4765283	2741	1841	137	173.95	5.73	4764384	intron	Glyma11g06720.1	-	4753811	4765566
Gm11	4765409	4766122	714	456	39	67.77	4.59	4765865	Promoter	Glyma11g06730.1	+	4766820	4768377
Gm11	4791933	4793226	1294	785	60	171.78	8.13	4792718	Promoter	Glyma11g06780.1	-	4790572	4792500
Gm11	4801419	4802665	1247	696	60	70.46	3.93	4802115	Promoter	Glyma11g06800.1	-	4798702	4801613
Gm11	4886165	4887053	889	324	36	77.23	6.35	4886489	Promoter	Glyma11g06920.1	-	4883874	4886016
Gm11	4935421	4936710	1290	836	63	75.67	5.68	4936257	intron	Glyma11g07000.1	-	4935961	4939390
Gm11	5175478	5176593	1116	696	44	62.77	4.01	5176174	intron	Glyma11g07380.1	-	5173553	5179139
Gm11	5249224	5251396	2173	1638	111	66.88	3.6	5250862	Promoter	Glyma11g07490.1	+	5251186	5253313
Gm11	5255653	5258706	3054	1871	161	57	3.2	5257524	intron	Glyma11g07500.1	+	5255032	5258718
Gm11	5345223	5346237	1015	534	46	61.27	4.83	5345757	three_prime_UTR	Glyma11g07640.1	+	5343706	5345834
Gm11	5603610	5604586	977	509	40	76.95	5.24	5604119	intron	Glyma11g07950.1	+	5599187	5606585
Gm11	5657533	5658232	700	191	28	50.1	3.97	5657724	three_prime_UTR	Glyma11g08010.1	+	5653193	5658190
Gm11	5657533	5658232	700	191	28	50.1	3.97	5657724	three_prime_UTR	Glyma11g08010.2	+	5654790	5658190
Gm11	5872935	5874963	2029	737	92	160.34	4.59	5873672	intron	Glyma11g08290.1	+	5868026	5874448
Gm11	5902546	5904274	1729	337	97	52.83	2.72	5902883	intron	Glyma11g08320.1	-	5900559	5903101
Gm11	6054199	6055335	1137	886	55	60.16	4.17	6055085	intron	Glyma11g08550.2	+	6049342	6057108
Gm11	6085630	6086274	645	440	27	76.08	5.28	6086070	CDS	Glyma11g08610.1	+	6085109	6093513
Gm11	6085630	6086274	645	440	27	76.08	5.28	6086070	CDS	Glyma11g08610.2	+	6085109	6093503
Gm11	6085630	6086274	645	440	27	76.08	5.28	6086070	CDS	Glyma11g08610.3	+	6085109	6093503
Gm11	6299151	6300021	871	514	40	50.94	5.96	6299665	intron	Glyma11g08920.1	-	6296662	6300797
Gm11	6403322	6404312	991	506	41	52.04	4.33	6403828	three_prime_UTR	Glyma11g09050.1	-	6403747	6404628
Gm11	6728755	6729539	785	596	40	87.03	5.73	6729351	Promoter	Glyma11g09430.1	-	6727200	6729164
Gm11	6846903	6848105	1203	788	50	61.57	4.33	6847691	intron	Glyma11g09580.1	-	6846462	6848298
Gm11	7032641	7034985	2345	1176	113	110.29	5	7033817	intron	Glyma11g09860.1	-	7032624	7035424
Gm11	7087117	7087778	662	190	27	50.21	4.28	7087307	intron	Glyma11g09930.1	-	7086220	7093324
Gm11	7197661	7198691	1031	737	50	67.67	5.04	7198398	intron	Glyma11g10070.1	-	7196490	7199687
Gm11	7233405	7234483	1079	188	37	51.05	3.97	7233593	intron	Glyma11g10120.1	-	7232438	7239072
Gm11	7306443	7308565	2123	400	87	107.49	4.05	7306843	intron	Glyma11g10190.1	+	7306559	7315413
Gm11	7310362	7312030	1669	365	63	74.41	4.59	7310727	intron	Glyma11g10190.1	+	7306559	7315413
Gm11	7537144	7538483	1340	846	58	75.39	4.08	7537990	CDS	Glyma11g10570.1	-	7535932	7538390
Gm11	7574571	7575435	865	530	42	77.33	6.74	7575101	Promoter	Glyma11g10630.1	-	7571707	7575083
Gm11	7602918	7604188	1271	491	59	58.17	4.38	7603409	intron	Glyma11g10670.1	+	7595945	7606325
Gm11	7727961	7728927	967	384	48	51.82	3.19	7728345	CDS	Glyma11g10840.1	-	7720865	7734463
Gm11	7723042	7726276	3235	1196	129	98.55	4.15	7724238	intron	Glyma11g10840.1	-	7720865	7734463
Gm11	7872016	7873382	1367	934	55	133.66	6.91	7872950	intron	Glyma11g11050.1	-	7869836	7874713
Gm11	7869976	7870964	989	299	38	66.86	4.91	7870275	three_prime_UTR	Glyma11g11050.1	-	7869836	7874713
Gm11	8413728	8416018	2291	2095	107	121.02	5.04	8415823	intron	Glyma11g11800.1	+	8414849	8416441
Gm11	8447152	8448656	1505	844	64	70.82	4.1	8447996	intron	Glyma11g11840.1	-	8446822	8454494
Gm11	8570731	8571610	880	501	45	52.41	4.78	8571232	Promoter	Glyma11g12020.1	-	8570022	8570366
Gm11	8646205	8647229	1025	684	50	68.42	4.36	8646889	intron	Glyma11g12110.1	+	8645442	8650623
Gm11	8707784	8710019	2236	1351	106	58.21	3.59	8709135	Promoter	Glyma11g12190.1	-	8706811	8708735
Gm11	8776501	8779361	2861	1065	154	104.06	3.28	8777566	three_prime_UTR	Glyma11g12260.1	+	8772276	8777640
Gm11	9146635	9147967	1333	695	62	60.84	3.54	9147330	CDS	Glyma11g12790.1	+	9145503	9148119
Gm11	9172443	9173946	1504	954	74	50.01	2.76	9173397	intron	Glyma11g12830.1	-	9171832	9175766
Gm11	9250795	9252666	1872	1336	82	71.34	4.51	9252131	Promoter	Glyma11g12930.1	+	9252333	9258212
Gm11	9257450	9258825	1376	321	65	66.85	3.79	9257771	intron	Glyma11g12930.1	+	9252333	9258212
Gm11	9433636	9439411	5776	5308	282	106.26	3.77	9438944	CDS	Glyma11g13270.1	+	9437898	9439558
Gm11	9467795	9468653	859	472	36	65.79	5.2	9468267	CDS	Glyma11g13330.1	-	9462467	9468551
Gm11	9467795	9468653	859	472	36	65.79	5.2	9468267	CDS	Glyma11g13330.2	-	9464290	9468551
Gm11	9470759	9471911	1153	920	42	55.21	4.89	9471679	CDS	Glyma11g13340.1	+	9471121	9479741
Gm11	9472277	9473584	1308	415	48	58.77	4.3	9472692	intron	Glyma11g13340.1	+	9471121	9479741
Gm11	9586441	9589801	3361	2335	178	90.19	3.67	9588776	Promoter	Glyma11g13500.2	+	9589282	9593490
Gm11	10280346	10282214	1869	546	75	101.26	5.71	10280892	Promoter	Glyma11g14370.1	-	10278917	10280130
Gm11	10319103	10320529	1427	1070	63	103.55	5.73	10320173	Promoter	Glyma11g14460.1	+	10321000	10325187
Gm11	10349245	10350297	1053	704	46	57.07	4.59	10349949	intron	Glyma11g14500.1	-	10344041	10350652
Gm11	10493616	10495794	2179	973	98	109.77	5.04	10494589	CDS	Glyma11g14710.1	-	10491965	10494865
Gm11	10734498	10735195	698	360	24	54.05	7.32	10734858	intron	Glyma11g14980.1	+	10731853	10738146
Gm11	10922230	10923067	838	451	33	61.95	4.59	10922681	Promoter	Glyma11g15230.2	-	10919343	10922055
Gm11	10945420	10946581	1162	590	55	69.91	4.59	10946010	Promoter	Glyma11g15300.1	+	10946204	10950501
Gm11	10956867	10958038	1172	265	41	68.94	4.23	10957132	Promoter	Glyma11g15330.1	+	10958112	10958993
Gm11	11100107	11101142	1036	402	36	76.04	4.47	11100509	intron	Glyma11g15470.1	+	11097093	11107067
Gm11	11112410	11113156	747	465	31	51.85	3.73	11112875	intron	Glyma11g15480.1	-	11108666	11116433
Gm11	11388776	11390007	1232	866	47	99.69	6.11	11389642	intron	Glyma11g15730.1	-	11388565	11398629
Gm11	11436966	11438209	1244	372	46	65.14	4.28	11437338	intron	Glyma11g15780.1	-	11435441	11442626
Gm11	11506101	11507471	1371	921	60	63.94	3.44	11507022	CDS	Glyma11g15840.1	+	11499720	11521327
Gm11	11507485	11508871	1387	437	60	106.6	5.2	11507922	CDS	Glyma11g15840.1	+	11499720	11521327
Gm11	11506101	11507471	1371	921	60	63.94	3.44	11507022	CDS	Glyma11g15840.2	+	11499201	11521020
Gm11	11507485	11508871	1387	437	60	106.6	5.2	11507922	CDS	Glyma11g15840.2	+	11499201	11521020
Gm11	11499846	11501378	1533	1067	60	139.37	6.91	11500913	intron	Glyma11g15840.2	+	11499201	11521020
Gm11	11501819	11503607	1789	770	75	186.56	7.72	11502589	intron	Glyma11g15840.2	+	11499201	11521020
Gm11	11516322	11517906	1585	631	77	98.03	4.36	11516953	intron	Glyma11g15840.2	+	11499201	11521020
Gm11	15207498	15208114	617	433	23	53.63	5.35	15207931	Promoter	Glyma11g18520.1	-	15205668	15206984
Gm11	15447812	15448650	839	517	38	57.87	5.86	15448329	intron	Glyma11g18810.1	-	15447092	15448599
Gm11	15484596	15485159	564	393	25	64.54	5.29	15484989	Promoter	Glyma11g18880.2	+	15485015	15489475
Gm11	15840282	15841159	878	492	32	60.13	4.94	15840774	intron	Glyma11g19160.1	+	15837902	15842239
Gm11	16006546	16007261	716	337	30	52.5	4.59	16006883	Promoter	Glyma11g19310.1	+	16007105	16009894
Gm11	16036184	16037353	1170	399	42	57.29	3.97	16036583	Promoter	Glyma11g19340.1	+	16037130	16037693
Gm11	16289636	16291067	1432	957	65	81.98	4.1	16290593	Promoter	Glyma11g19530.1	+	16290729	16298728
Gm11	16389077	16390326	1250	749	54	78.65	5.39	16389826	intron	Glyma11g19640.1	+	16387680	16392570
Gm11	16458943	16459630	688	496	25	60.06	5.28	16459439	intron	Glyma11g19670.1	+	16445588	16464099
Gm11	16459940	16461020	1081	242	52	68.84	3.9	16460182	intron	Glyma11g19670.1	+	16445588	16464099
Gm11	16592367	16593282	916	393	37	94.97	5.69	16592760	Promoter	Glyma11g19820.1	+	16593032	16596321
Gm11	16663709	16665495	1787	475	72	99.05	4.59	16664184	CDS	Glyma11g19880.1	+	16658076	16666962
Gm11	16660063	16660830	768	439	30	63.07	6.69	16660502	intron	Glyma11g19880.1	+	16658076	16666962
Gm11	17266187	17267386	1200	649	52	55.71	3.9	17266836	intron	Glyma11g20460.1	+	17264708	17268149
Gm11	17377517	17378612	1096	653	51	85.14	5.12	17378170	Promoter	Glyma11g20550.1	-	17376956	17377940
Gm11	17504695	17506147	1453	676	59	108.83	5.33	17505371	Promoter	Glyma11g20720.1	-	17503563	17504815
Gm11	17510446	17511889	1444	937	62	161.54	6.91	17511383	intron	Glyma11g20730.1	-	17505787	17512804
Gm11	34926156	34926960	805	560	35	50.44	5.09	34926716	Promoter	Glyma11g33150.1	-	34919605	34925750
Gm11	35122404	35123388	985	600	42	76.76	4.59	35123004	Promoter	Glyma11g33330.2	-	35118813	35122179
Gm11	35224541	35225745	1205	194	43	74.07	5.29	35224735	intron	Glyma11g33390.1	-	35224383	35226418
Gm11	35230117	35231455	1339	393	50	71.04	4.89	35230510	CDS	Glyma11g33400.1	+	35228349	35230836
Gm11	35295863	35297035	1173	398	46	101.67	5.35	35296261	CDS	Glyma11g33480.1	+	35295797	35301696
Gm11	35507291	35508435	1145	789	45	79.76	4.59	35508080	Promoter	Glyma11g33660.1	+	35508751	35513658
Gm11	35757032	35758961	1930	1630	86	149.82	4.72	35758662	intron	Glyma11g33900.1	-	35758308	35759620
Gm11	35811560	35812943	1384	530	69	93.65	4.36	35812090	Promoter	Glyma11g33970.1	+	35812377	35819487
Gm11	36207232	36208437	1206	748	55	64.92	4.13	36207980	intron	Glyma11g34350.2	-	36206915	36213678
[truncated: 6,248 more rows]
