# Supplementary material for: Genome-wide identification of binding sites for NAC and YABBY transcription factors and co-regulated genes during soybean seedling development by ChIP-Seq and RNA-Seq
Source: BMC Genomics. 2013 Jul 16;14:477. doi: 10.1186/1471-2164-14-477 (PMC3720225; doi:10.1186/1471-2164-14-477)
Supplement: Additional file 2 — Peaks detected for YABBY transcription factor binding sites by MACS software. [file 1471-2164-14-477-S2.xlsx]

## Sheet: Additional file 2
Additional File 2: Peaks detected for YABBY transcription factor binding sites by MACS software
Chr	start	end	length	summit	tags	#NAME?	fold_enrichment	Summit Position	Location	Gene Model	Strand	mRNA Start	mRNA end
scaffold_41	149524	151127	1604	1310	66	89.22	3.12	150834	intron	Glyma0041s00350.1	+	149758	152298
scaffold_48	54728	55783	1056	673	39	89.91	2.59	55401	intron	Glyma0048s00290.3	-	51747	58381
scaffold_48	93701	94469	769	311	38	81.45	2.81	94012	Promoter	Glyma0048s00340.1	+	94718	105223
scaffold_84	15153	15998	846	170	38	59.66	2.65	15323	intron	Glyma0084s00210.1	-	12401	20446
scaffold_84	18912	19855	944	353	34	111.47	4.44	19265	intron	Glyma0084s00210.1	-	12401	20446
scaffold_84	20122	21156	1035	647	42	73.25	2.07	20769	Promoter	Glyma0084s00210.1	-	12401	20446
scaffold_101	2472	3068	597	277	25	134.65	5.83	2749	Promoter	Glyma0101s00210.1	-	1197	2193
scaffold_121	15969	16965	997	691	31	118.11	4.37	16660	CDS	Glyma0121s00210.1	+	15720	17257
scaffold_169	5375	6249	875	391	41	122.01	4.8	5766	Promoter	Glyma0169s00200.2	+	6113	7669
Gm01	54975	55627	653	322	18	59.79	4.76	55297	intron	Glyma01g00270.1	-	51481	61502
Gm01	91299	91739	441	231	18	55.33	3.04	91530	intron	Glyma01g00300.1	-	90693	94401
Gm01	91744	92401	658	340	28	54.01	2.33	92084	intron	Glyma01g00300.1	-	90693	94401
Gm01	173351	174075	725	529	31	73.48	3.43	173880	intron	Glyma01g00380.1	+	170877	193446
Gm01	205326	205994	669	256	35	126.07	4.45	205582	Promoter	Glyma01g00410.1	+	205764	213610
Gm01	250153	251214	1062	439	36	65.1	2.31	250592	intron	Glyma01g00450.1	+	248919	260637
Gm01	345444	346470	1027	588	42	88.62	3.4	346032	Promoter	Glyma01g00590.1	+	346640	350011
Gm01	437230	437843	614	295	19	65.96	3.9	437525	three_prime_UTR	Glyma01g00760.1	+	434482	437551
Gm01	437230	437843	614	295	19	65.96	3.9	437525	three_prime_UTR	Glyma01g00760.2	+	434482	437551
Gm01	449784	450320	537	186	19	62.18	4.08	449970	intron	Glyma01g00790.1	+	447263	453180
Gm01	961741	963326	1586	799	54	54.31	2	962540	intron	Glyma01g01330.1	+	959544	963251
Gm01	1025207	1025896	690	184	25	70.56	2.96	1025391	CDS	Glyma01g01410.1	+	1023090	1025736
Gm01	1127752	1128857	1106	419	46	77.58	2.67	1128171	CDS	Glyma01g01510.1	-	1125640	1130241
Gm01	1148793	1152166	3374	2119	137	60.75	2.77	1150912	Promoter	Glyma01g01550.1	-	1143929	1150322
Gm01	1163267	1167442	4176	698	191	93.45	2.61	1163965	CDS	Glyma01g01560.1	+	1160245	1164111
Gm01	1188272	1189249	978	521	42	58.44	3.38	1188793	Promoter	Glyma01g01580.1	-	1185782	1188736
Gm01	1243781	1246060	2280	1423	128	65.27	2.07	1245204	Promoter	Glyma01g01680.1	-	1241102	1244993
Gm01	1275052	1278206	3155	888	213	212.76	2.63	1275940	CDS	Glyma01g01700.1	+	1273259	1279905
Gm01	1321110	1322650	1541	380	65	95.61	2.51	1321490	three_prime_UTR	Glyma01g01750.1	+	1319535	1321703
Gm01	1334438	1335831	1394	401	53	184.15	3.65	1334839	intron	Glyma01g01770.2	+	1334141	1336547
Gm01	1380912	1381731	820	396	37	68.66	4.53	1381308	intron	Glyma01g01800.3	-	1377144	1383109
Gm01	1628222	1628875	654	170	23	104.33	4.74	1628392	Promoter	Glyma01g02110.1	-	1626880	1628230
Gm01	1748906	1749798	893	422	28	51.72	2.65	1749328	three_prime_UTR	Glyma01g02240.1	-	1749081	1752902
Gm01	1790034	1791096	1063	877	34	71.08	2.83	1790911	three_prime_UTR	Glyma01g02280.1	+	1789092	1791045
Gm01	1837865	1838692	828	427	29	56.85	2.92	1838292	three_prime_UTR	Glyma01g02330.1	-	1838156	1845830
Gm01	1844921	1845567	647	229	17	53.76	3.52	1845150	CDS	Glyma01g02330.1	-	1838156	1845830
Gm01	1974534	1976418	1885	833	74	91.77	2.52	1975367	five_prime_UTR	Glyma01g02400.1	-	1969514	1975423
Gm01	2449630	2449937	308	154	17	156.37	6.19	2449784	CDS	Glyma01g02950.1	+	2448774	2450132
Gm01	2698822	2699495	674	490	22	56.62	2.99	2699312	CDS	Glyma01g03150.1	-	2698513	2699912
Gm01	2698822	2699495	674	490	22	56.62	2.99	2699312	CDS	Glyma01g03150.2	-	2697511	2699912
Gm01	2765105	2766405	1301	712	50	50.47	2.21	2765817	three_prime_UTR	Glyma01g03240.1	-	2765667	2766262
Gm01	2774499	2775215	717	253	37	50.86	2.62	2774752	CDS	Glyma01g03250.1	+	2774735	2776478
Gm01	3021397	3022510	1114	926	44	128.1	4.29	3022323	Promoter	Glyma01g03500.1	-	3021070	3022072
Gm01	3073288	3074145	858	449	42	68.96	2.5	3073737	Promoter	Glyma01g03550.1	-	3067833	3073605
Gm01	3520348	3521014	667	307	28	84.84	3.54	3520655	CDS	Glyma01g04040.1	+	3514719	3521368
Gm01	3902518	3903043	526	181	16	67.26	5.1	3902699	Promoter	Glyma01g04350.1	-	3901291	3902364
Gm01	3941624	3942446	823	519	34	133.24	4.44	3942143	Promoter	Glyma01g04400.1	-	3936747	3941259
Gm01	4069242	4070313	1072	812	40	61.94	3.18	4070054	Promoter	Glyma01g04500.1	+	4070344	4074511
Gm01	4293962	4294902	941	789	39	58.6	2.94	4294751	CDS	Glyma01g04660.1	+	4294187	4299823
Gm01	4399277	4400057	781	398	48	85.7	2.79	4399675	CDS	Glyma01g04810.1	-	4398560	4400009
Gm01	4661713	4662806	1094	292	44	51.57	1.91	4662005	intron	Glyma01g05000.1	+	4661312	4665746
Gm01	4665232	4665805	574	335	25	56.42	3.21	4665567	three_prime_UTR	Glyma01g05000.1	+	4661312	4665746
Gm01	4752697	4756194	3498	1945	178	91.91	2.12	4754642	intron	Glyma01g05100.1	+	4750910	4755250
Gm01	4805416	4806359	944	745	40	54.81	2.95	4806161	three_prime_UTR	Glyma01g05150.1	-	4806012	4807616
Gm01	4893052	4896059	3008	726	123	162.54	3.1	4893778	Promoter	Glyma01g05220.1	-	4892357	4893061
Gm01	5037640	5038217	578	440	18	56.01	2.87	5038080	Promoter	Glyma01g05340.1	+	5038111	5041820
Gm01	5257497	5258200	704	283	27	96.57	5	5257780	five_prime_UTR	Glyma01g05430.1	-	5253015	5257886
Gm01	5341405	5342867	1463	467	58	78.79	3.55	5341872	intron	Glyma01g05540.1	+	5340159	5347833
Gm01	5347078	5347841	764	195	32	142.05	6.06	5347273	intron	Glyma01g05540.1	+	5340159	5347833
Gm01	5351699	5353140	1442	345	50	81.96	3.17	5352044	three_prime_UTR	Glyma01g05550.1	+	5349046	5352087
Gm01	5489675	5490638	964	433	36	62.92	3.33	5490108	Promoter	Glyma01g05750.1	+	5490270	5498435
Gm01	5613260	5614383	1124	486	44	69.53	2.23	5613746	Promoter	Glyma01g05850.1	+	5614321	5617834
Gm01	5953368	5954276	909	476	37	55.13	3.12	5953844	intron	Glyma01g06060.1	-	5950737	5957309
Gm01	5956074	5956945	872	356	29	91.69	4.71	5956430	five_prime_UTR	Glyma01g06060.1	-	5950737	5957309
Gm01	5957294	5957972	679	269	24	111.99	5.1	5957563	Promoter	Glyma01g06060.1	-	5950737	5957309
Gm01	6080005	6081481	1477	519	55	95.45	3.98	6080524	CDS	Glyma01g06170.1	+	6071254	6081494
Gm01	6356397	6357160	764	372	27	71.38	4.39	6356769	intron	Glyma01g06270.1	-	6353324	6356956
Gm01	6947109	6948152	1044	196	34	52.89	2.8	6947305	CDS	Glyma01g06600.1	-	6945959	6947765
Gm01	6946088	6947098	1011	689	43	102.36	3.65	6946777	three_prime_UTR	Glyma01g06600.3	-	6945959	6947765
Gm01	6947109	6948152	1044	196	34	52.89	2.8	6947305	CDS	Glyma01g06600.3	-	6945959	6947765
Gm01	7196702	7197817	1116	806	40	63.48	2.6	7197508	intron	Glyma01g06780.1	+	7195655	7201708
Gm01	7250330	7251134	805	353	28	60.86	3.04	7250683	intron	Glyma01g06840.1	-	7250239	7254864
Gm01	7344117	7344831	715	268	24	66.16	4.09	7344385	five_prime_UTR	Glyma01g06870.4	+	7344364	7350844
Gm01	7563288	7563855	568	368	18	50.47	2.63	7563656	intron	Glyma01g07020.1	+	7562683	7570208
Gm01	7607134	7608244	1111	322	43	54.98	2.34	7607456	intron	Glyma01g07060.1	-	7606031	7608993
Gm01	7726684	7727968	1285	350	642	675.03	4.44	7727034	CDS	Glyma01g07130.1	-	7726783	7727143
Gm01	8083398	8083978	581	166	22	88	4.12	8083564	intron	Glyma01g07390.1	+	8081994	8087005
Gm01	8085893	8086489	597	455	18	55.29	2.94	8086348	CDS	Glyma01g07390.1	+	8081994	8087005
Gm01	8424200	8425039	840	431	30	74.53	3.69	8424631	CDS	Glyma01g07630.1	-	8423231	8424642
Gm01	8439857	8440995	1139	575	200	239.06	5.61	8440432	Promoter	Glyma01g07670.1	+	8441098	8455098
Gm01	9335592	9336286	695	231	28	89.46	3.35	9335823	intron	Glyma01g08130.1	+	9331755	9344852
Gm01	9946372	9947444	1073	923	39	60.14	2.14	9947295	Promoter	Glyma01g08560.1	+	9947513	9949519
Gm01	9979080	9979664	585	270	23	114.95	5	9979350	Promoter	Glyma01g08580.1	+	9980345	9985994
Gm01	11247307	11247861	555	142	19	80.98	3.82	11247449	Promoter	Glyma01g09300.1	-	11244672	11247213
Gm01	11247307	11247861	555	142	19	80.98	3.82	11247449	Promoter	Glyma01g09310.1	+	11247864	11256951
Gm01	11296073	11296646	574	374	16	60.49	4.37	11296447	CDS	Glyma01g09350.1	-	11295044	11296578
Gm01	11312378	11312998	621	180	20	65.99	3.53	11312558	three_prime_UTR	Glyma01g09360.1	+	11308186	11312645
Gm01	11675714	11676198	485	298	16	50.85	3.78	11676012	CDS	Glyma01g09510.1	+	11675530	11676200
Gm01	12536059	12537077	1019	275	53	106.55	2.77	12536334	CDS	Glyma01g09900.1	+	12528793	12537191
Gm01	12536059	12537077	1019	275	53	106.55	2.77	12536334	CDS	Glyma01g09900.2	+	12528795	12537191
Gm01	14568188	14568896	709	441	133	316.69	5.8	14568629	CDS	Glyma01g11180.1	+	14568545	14568804
Gm01	26203568	26204159	592	392	20	91.14	5.1	26203960	intron	Glyma01g20980.1	+	26203786	26205703
Gm01	26230681	26231307	627	192	24	54.98	2.4	26230873	three_prime_UTR	Glyma01g21010.1	-	26230588	26232212
Gm01	28117035	28117788	754	369	20	64.08	4.9	28117404	Promoter	Glyma01g22470.1	-	28104987	28116904
Gm01	28548416	28549383	968	719	32	52.99	2.42	28549135	intron	Glyma01g22620.1	-	28543695	28552570
Gm01	28552646	28553259	614	441	22	61.66	3.35	28553087	Promoter	Glyma01g22620.1	-	28543695	28552570
Gm01	28714034	28714631	598	185	16	53.83	3.47	28714219	intron	Glyma01g22680.1	-	28708220	28714469
Gm01	28929524	28930363	840	660	32	91.8	3.33	28930184	Promoter	Glyma01g22800.1	-	28928541	28929437
Gm01	28997166	28997822	657	459	18	57.65	3.33	28997625	intron	Glyma01g22840.1	+	28991278	29004595
Gm01	29419143	29420025	883	435	48	190.72	8.33	29419578	intron	Glyma01g23000.1	-	29418211	29420480
Gm01	29425398	29426052	655	338	22	64.58	3.68	29425736	three_prime_UTR	Glyma01g23010.1	+	29421451	29425787
Gm01	29810309	29810936	628	279	22	102.87	5.1	29810588	intron	Glyma01g23210.1	-	29809811	29812258
Gm01	29811785	29812378	594	360	18	73.68	4.37	29812145	CDS	Glyma01g23210.1	-	29809811	29812258
Gm01	31911611	31912133	523	328	16	50.63	2.32	31911939	CDS	Glyma01g24520.1	+	31911834	31920309
Gm01	31911611	31912133	523	328	16	50.63	2.32	31911939	five_prime_UTR	Glyma01g24520.2	+	31911834	31920309
Gm01	31911611	31912133	523	328	16	50.63	2.32	31911939	five_prime_UTR	Glyma01g24520.3	+	31911834	31920309
Gm01	31964348	31965016	669	288	20	67.63	3.87	31964636	CDS	Glyma01g24530.1	+	31964479	31977648
Gm01	32866756	32867257	502	197	18	88.91	4.37	32866953	Promoter	Glyma01g24950.1	+	32867176	32871773
Gm01	32901123	32901605	483	163	16	61.95	4.38	32901286	CDS	Glyma01g24960.1	+	32900893	32902163
Gm01	33303264	33304004	741	469	20	69.42	5.1	33303733	intron	Glyma01g25270.1	-	33300774	33305228
Gm01	34286259	34286767	509	340	16	69.86	2.91	34286599	Promoter	Glyma01g25940.1	+	34287074	34295310
Gm01	34828727	34829769	1043	614	34	88.66	3.68	34829341	CDS	Glyma01g26350.1	+	34829029	34838846
Gm01	34838037	34838640	604	303	18	59.24	3.13	34838340	CDS	Glyma01g26350.1	+	34829029	34838846
Gm01	35048680	35049263	584	309	18	75.18	4.37	35048989	Promoter	Glyma01g26570.1	-	35047848	35048596
Gm01	35467707	35468313	607	189	18	65.15	3.37	35467896	three_prime_UTR	Glyma01g26690.1	-	35467869	35477183
Gm01	35868138	35868713	576	118	15	50.25	3.64	35868256	intron	Glyma01g26950.1	-	35866293	35869304
Gm01	35971052	35971751	700	284	21	60.33	3.55	35971336	intron	Glyma01g26990.1	+	35968156	35972584
Gm01	36250666	36251514	849	673	40	59.01	2.46	36251339	Promoter	Glyma01g27200.1	-	36246052	36251145
Gm01	36351205	36351722	518	244	20	77.59	4.44	36351449	three_prime_UTR	Glyma01g27240.1	+	36332525	36351658
Gm01	36388531	36389021	491	167	18	60.85	3.63	36388698	Promoter	Glyma01g27260.1	+	36388763	36391807
Gm01	36389482	36390050	569	248	20	51.17	2.5	36389730	CDS	Glyma01g27260.1	+	36388763	36391807
Gm01	36796348	36797445	1098	728	34	97.32	2.94	36797076	CDS	Glyma01g27490.1	+	36795241	36798874
Gm01	37383657	37384828	1172	687	42	156.25	3.75	37384344	Promoter	Glyma01g27900.1	-	37379999	37383754
Gm01	38199525	38200693	1169	558	983	880.84	3.23	38200083	intron	Glyma01g28430.1	-	38199990	38200250
Gm01	38250513	38251042	530	135	16	66.66	3.64	38250648	Promoter	Glyma01g28480.1	-	38248792	38250334
Gm01	38597906	38598482	577	450	18	76.25	3.64	38598356	Promoter	Glyma01g28780.1	-	38596195	38598267
Gm01	38703413	38703931	519	313	16	68.31	3.64	38703726	Promoter	Glyma01g28820.5	+	38704069	38707247
Gm01	38767038	38767744	707	291	21	52.48	3.55	38767329	intron	Glyma01g28850.1	+	38758938	38772974
Gm01	38816799	38818126	1328	1133	52	62.54	2.78	38817932	CDS	Glyma01g28880.1	+	38811591	38819072
Gm01	39264743	39265622	880	414	30	57.23	2.92	39265157	Promoter	Glyma01g29170.1	-	39261009	39265108
Gm01	39850391	39850978	588	391	19	56.43	4.17	39850782	three_prime_UTR	Glyma01g29540.1	+	39848415	39850992
Gm01	42071299	42071824	526	142	16	51.09	2.94	42071441	Promoter	Glyma01g31270.1	+	42071562	42074445
Gm01	42233381	42234128	748	308	28	74.26	3.64	42233689	intron	Glyma01g31360.3	-	42232513	42236394
Gm01	42372718	42373328	611	239	21	57.44	3.25	42372957	intron	Glyma01g31470.2	+	42372777	42376281
Gm01	42374457	42375188	732	540	32	148.93	6.06	42374997	intron	Glyma01g31470.2	+	42372777	42376281
Gm01	42382269	42383230	962	601	35	75.35	2.92	42382870	intron	Glyma01g31480.1	+	42378580	42384071
Gm01	42473187	42474625	1439	941	47	115.44	4.63	42474128	CDS	Glyma01g31520.1	-	42470339	42474186
Gm01	42632178	42633037	860	418	30	95.63	4.44	42632596	intron	Glyma01g31610.1	-	42631535	42634089
Gm01	42634576	42635159	584	400	18	56.47	2.92	42634976	Promoter	Glyma01g31610.1	-	42631535	42634089
Gm01	42661961	42662950	990	586	42	150.53	4.1	42662547	intron	Glyma01g31630.1	-	42661081	42664732
Gm01	42700588	42701090	503	268	23	80.28	3.6	42700856	CDS	Glyma01g31650.1	-	42698821	42701539
Gm01	42725439	42726523	1085	560	38	93.14	4.76	42725999	three_prime_UTR	Glyma01g31660.1	+	42725002	42726024
Gm01	43470685	43471226	542	256	22	60.44	2.92	43470941	Promoter	Glyma01g32090.1	-	43463960	43470779
Gm01	43553024	43553708	685	248	20	52.9	3.35	43553272	Promoter	Glyma01g32130.1	+	43553677	43555900
Gm01	43618632	43619482	851	344	36	67.66	2.37	43618976	CDS	Glyma01g32180.1	-	43617802	43619107
Gm01	43659728	43661088	1361	1173	64	197.1	4.25	43660901	CDS	Glyma01g32220.1	+	43660309	43662887
Gm01	43871950	43873459	1510	415	60	64.28	3.53	43872365	CDS	Glyma01g32380.1	+	43870488	43873369
Gm01	43917337	43917950	614	305	20	61.88	3.89	43917642	three_prime_UTR	Glyma01g32390.1	+	43912896	43917776
Gm01	43917337	43917950	614	305	20	61.88	3.89	43917642	three_prime_UTR	Glyma01g32390.2	+	43912686	43917776
Gm01	43917337	43917950	614	305	20	61.88	3.89	43917642	three_prime_UTR	Glyma01g32390.3	+	43912686	43917776
Gm01	43917337	43917950	614	305	20	61.88	3.89	43917642	three_prime_UTR	Glyma01g32390.4	+	43912471	43917776
Gm01	44320118	44320951	834	432	28	100.34	4.38	44320550	intron	Glyma01g32750.1	+	44319319	44320867
Gm01	44498809	44499350	542	183	18	81.36	4.35	44498992	Promoter	Glyma01g32870.1	-	44497094	44498703
Gm01	44636966	44638233	1268	230	54	150.39	4.35	44637196	Promoter	Glyma01g32960.1	+	44637942	44639787
Gm01	44661510	44662518	1009	747	41	80.4	3.06	44662257	Promoter	Glyma01g32990.1	+	44662737	44663747
Gm01	44757882	44759989	2108	1568	74	76.93	2.31	44759450	intron	Glyma01g33070.1	-	44755156	44764032
Gm01	44762013	44763287	1275	860	45	63	2.32	44762873	intron	Glyma01g33070.1	-	44755156	44764032
Gm01	45223605	45224232	628	243	18	68.85	3.64	45223848	intron	Glyma01g33280.1	-	45219963	45224356
Gm01	45351968	45352534	567	238	27	103.23	4.01	45352206	Promoter	Glyma01g33350.1	+	45353114	45354813
Gm01	45454018	45454719	702	249	23	57.44	2.75	45454267	intron	Glyma01g33380.2	-	45433242	45455057
Gm01	45530213	45531293	1081	339	38	79.93	2.17	45530552	Promoter	Glyma01g33420.1	+	45530897	45531858
Gm01	45796894	45797509	616	422	22	56.18	2.71	45797316	intron	Glyma01g33610.1	+	45796879	45799944
Gm01	45860799	45861372	574	342	22	52.88	3.66	45861141	intron	Glyma01g33660.1	-	45858162	45866907
Gm01	45865996	45866989	994	198	40	139.07	3.42	45866194	intron	Glyma01g33660.1	-	45858162	45866907
Gm01	45899156	45900219	1064	149	37	72.42	2.5	45899305	intron	Glyma01g33680.1	-	45891835	45900594
Gm01	45930687	45931148	462	288	22	84.02	4.5	45930975	CDS	Glyma01g33720.1	-	45926482	45936542
Gm01	45935410	45935952	543	187	20	50.65	3.02	45935597	intron	Glyma01g33720.1	-	45926482	45936542
Gm01	45951149	45952014	866	424	26	56.58	3.75	45951573	intron	Glyma01g33750.1	-	45949296	45953330
Gm01	46071361	46071880	520	329	18	85.65	5.83	46071690	intron	Glyma01g33880.1	-	46066519	46074247
Gm01	46076257	46077545	1289	350	40	78.74	3.34	46076607	CDS	Glyma01g33890.1	-	46076570	46078900
Gm01	46090062	46090594	533	338	16	66.22	3.64	46090400	intron	Glyma01g33900.1	-	46090276	46092058
Gm01	46300309	46300939	631	196	25	64.97	2.99	46300505	Promoter	Glyma01g34000.1	-	46299410	46300446
Gm01	46359838	46360424	587	393	16	57.29	3.57	46360231	intron	Glyma01g34060.1	-	46360035	46361105
Gm01	46467847	46468440	594	193	16	57.9	3.28	46468040	CDS	Glyma01g34210.1	+	46467951	46468388
Gm01	46531204	46532704	1501	457	62	141.31	4	46531661	Promoter	Glyma01g34240.1	-	46529447	46531291
Gm01	46580270	46581323	1054	605	43	143.53	3.5	46580875	CDS	Glyma01g34270.1	-	46573606	46583450
Gm01	46710322	46711051	730	270	31	53	2.26	46710592	Promoter	Glyma01g34340.1	+	46711424	46724893
Gm01	46734060	46734708	649	462	24	79.59	4.21	46734522	intron	Glyma01g34350.1	+	46733222	46740763
Gm01	46835260	46836206	947	535	33	68.01	3.48	46835795	Promoter	Glyma01g34490.1	+	46835978	46838383
Gm01	46836955	46838800	1846	818	71	131.47	2.88	46837773	intron	Glyma01g34490.1	+	46835978	46838383
Gm01	46997851	46998881	1031	462	36	54.47	2.59	46998313	CDS	Glyma01g34590.1	-	46995428	47009945
Gm01	47000245	47001380	1136	307	37	75.46	2.95	47000552	intron	Glyma01g34590.1	-	46995428	47009945
Gm01	47003851	47004463	613	190	22	68.48	3.59	47004041	intron	Glyma01g34590.1	-	46995428	47009945
Gm01	47130821	47131839	1019	790	46	83.59	3.18	47131611	CDS	Glyma01g34680.1	-	47129775	47133165
Gm01	47144999	47145621	623	288	29	71.59	3.57	47145287	intron	Glyma01g34700.1	-	47141979	47147114
Gm01	47146676	47147110	435	140	16	50.25	3.37	47146816	CDS	Glyma01g34700.1	-	47141979	47147114
Gm01	47380900	47382042	1143	387	44	60.02	2.29	47381287	intron	Glyma01g34890.1	+	47380346	47383948
Gm01	47484666	47485183	518	189	15	57.59	3.28	47484855	five_prime_UTR	Glyma01g34950.1	+	47484722	47485585
Gm01	47673005	47673851	847	389	26	74.49	3.47	47673394	Promoter	Glyma01g35110.1	+	47674355	47678404
Gm01	47748864	47749503	640	474	24	72.92	3.41	47749338	Promoter	Glyma01g35220.1	-	47744169	47749143
Gm01	47953642	47954553	912	629	42	64.18	2.57	47954271	Promoter	Glyma01g35470.1	-	47950107	47953985
Gm01	48047664	48049784	2121	1697	86	80.67	2.64	48049361	Promoter	Glyma01g35560.1	-	48045922	48048853
Gm01	48174732	48175382	651	194	20	50.87	3.11	48174926	three_prime_UTR	Glyma01g35660.1	-	48174716	48177618
Gm01	48174732	48175382	651	194	20	50.87	3.11	48174926	three_prime_UTR	Glyma01g35660.2	-	48174716	48177618
Gm01	48176034	48176847	814	288	26	96.76	3.36	48176322	intron	Glyma01g35660.2	-	48174716	48177618
Gm01	48413228	48414962	1735	516	75	62.37	3.25	48413744	intron	Glyma01g35960.1	+	48412786	48414968
Gm01	48653489	48654353	865	232	50	82	2.86	48653721	Promoter	Glyma01g36160.1	-	48651713	48652791
Gm01	48732466	48734130	1665	1188	88	71.8	2.14	48733654	Promoter	Glyma01g36230.1	+	48733839	48734756
Gm01	48902026	48903890	1865	1192	87	52.14	1.7	48903218	three_prime_UTR	Glyma01g36410.1	-	48903170	48909585
Gm01	48905125	48906526	1402	862	64	103.4	2.89	48905987	intron	Glyma01g36410.1	-	48903170	48909585
Gm01	49055445	49056243	799	510	30	50.96	3.21	49055955	CDS	Glyma01g36590.1	+	49051937	49056921
Gm01	49110826	49111565	740	328	30	77.76	2.92	49111154	Promoter	Glyma01g36640.1	-	49107891	49110414
Gm01	49223683	49224351	669	418	24	51.92	2.89	49224101	intron	Glyma01g36800.1	+	49221867	49225981
Gm01	49262853	49263545	693	283	26	79.68	4.45	49263136	intron	Glyma01g36840.1	+	49263087	49265266
Gm01	49422883	49423916	1034	598	37	70.72	2.4	49423481	Promoter	Glyma01g37040.2	-	49422241	49422927
Gm01	50147899	50149006	1108	192	42	55.4	2.61	50148091	intron	Glyma01g37870.1	+	50146844	50150059
Gm01	50185847	50186643	797	305	24	52.45	3.96	50186152	Promoter	Glyma01g37950.1	-	50182771	50186124
Gm01	50334090	50334825	736	382	23	60.85	4.35	50334472	Promoter	Glyma01g38180.1	+	50334744	50339708
Gm01	50394631	50395271	641	441	20	64.73	3.59	50395072	intron	Glyma01g38260.1	-	50394514	50396328
Gm01	50632355	50633430	1076	668	38	124.42	4	50633023	Promoter	Glyma01g38570.1	-	50630640	50632932
Gm01	50632355	50633430	1076	668	38	124.42	4	50633023	Promoter	Glyma01g38580.1	+	50633931	50644849
Gm01	50858483	50859611	1129	183	50	51.23	2.82	50858666	Promoter	Glyma01g38860.1	+	50858803	50861855
Gm01	50992384	50992932	549	374	18	63.1	3.57	50992758	Promoter	Glyma01g39030.1	+	50993382	50998444
Gm01	51229344	51229934	591	303	22	68.1	3.45	51229647	Promoter	Glyma01g39260.1	-	51227519	51229606
Gm01	51243665	51244206	542	197	16	53.31	3.75	51243862	intron	Glyma01g39280.1	+	51241854	51246694
Gm01	51259217	51259707	491	195	20	98.46	5.19	51259412	Promoter	Glyma01g39290.1	+	51259657	51261144
Gm01	51357881	51358431	551	198	21	59.05	3.67	51358079	CDS	Glyma01g39420.1	-	51355492	51358244
Gm01	51520859	51521426	568	375	24	82.58	4.73	51521234	intron	Glyma01g39580.1	-	51518580	51522297
Gm01	51794878	51795717	840	435	29	89.15	3.61	51795313	Promoter	Glyma01g39990.1	+	51795490	51797679
Gm01	51909215	51909829	615	314	22	52.73	3.04	51909529	Promoter	Glyma01g40100.1	+	51910512	51911726
Gm01	52004496	52005136	641	269	18	65.4	5	52004765	CDS	Glyma01g40230.1	-	51997873	52005164
Gm01	52338567	52339359	793	403	32	98.55	3.77	52338970	Promoter	Glyma01g40650.4	+	52339317	52342882
Gm01	52412796	52414079	1284	837	44	52.36	2.6	52413633	intron	Glyma01g40700.1	+	52410862	52416596
Gm01	52647833	52648467	635	220	30	58.11	2.73	52648053	intron	Glyma01g41110.1	+	52647504	52660721
Gm01	52707112	52708047	936	458	29	108.02	6.07	52707570	intron	Glyma01g41150.1	-	52700702	52717498
Gm01	52906486	52907074	589	192	18	52.72	3.93	52906678	three_prime_UTR	Glyma01g41400.1	-	52906467	52909323
Gm01	52906486	52907074	589	192	18	52.72	3.93	52906678	three_prime_UTR	Glyma01g41400.2	-	52906467	52909323
Gm01	52909436	52909968	533	368	19	51.9	2.86	52909804	Promoter	Glyma01g41400.2	-	52906467	52909323
Gm01	52952381	52953052	672	177	21	53.61	3.16	52952558	Promoter	Glyma01g41460.1	+	52953157	52966678
Gm01	53194484	53195506	1023	629	31	111.48	5	53195113	Promoter	Glyma01g41790.1	+	53196071	53203057
Gm01	53220620	53221472	853	395	24	72.79	3.9	53221015	CDS	Glyma01g41820.1	-	53220804	53224552
Gm01	53234342	53234878	537	162	18	82.71	3.64	53234504	intron	Glyma01g41830.1	-	53233912	53235586
Gm01	53399539	53400483	945	633	33	78.82	3.07	53400172	CDS	Glyma01g42040.1	-	53399321	53400963
Gm01	53414903	53415401	499	175	18	53.89	3.38	53415078	Promoter	Glyma01g42060.1	+	53415751	53416299
Gm01	53482004	53482537	534	139	16	54.4	3.75	53482143	CDS	Glyma01g42160.1	-	53480390	53483058
Gm01	53493513	53494530	1018	292	32	55.8	2.83	53493805	intron	Glyma01g42190.1	+	53492747	53494428
Gm01	53707187	53708904	1718	296	68	56.89	2.3	53707483	CDS	Glyma01g42460.1	-	53707212	53709041
Gm01	53870170	53871107	938	444	28	56.78	3.9	53870614	Promoter	Glyma01g42650.1	-	53866701	53870356
Gm01	54218399	54218717	319	159	16	132.93	5.83	54218558	intron	Glyma01g43150.1	+	54216992	54221098
Gm01	54233995	54234768	774	316	21	53.59	4.24	54234311	Promoter	Glyma01g43180.1	-	54233276	54234282
Gm01	54407018	54407639	622	288	17	55.68	3.47	54407306	Promoter	Glyma01g43370.2	+	54407802	54412803
Gm01	54435539	54436258	720	454	22	59.7	3.85	54435993	Promoter	Glyma01g43420.1	-	54434358	54435804
Gm01	54656202	54656869	668	269	23	53.22	2.95	54656471	five_prime_UTR	Glyma01g43700.1	-	54651174	54656577
Gm01	54808888	54809504	617	422	22	52.44	3.91	54809310	intron	Glyma01g43970.1	-	54807273	54811738
Gm01	54811785	54812132	348	174	16	57.44	3.24	54811959	Promoter	Glyma01g43970.1	-	54807273	54811738
Gm01	54856712	54857296	585	287	17	64.22	3.64	54856999	intron	Glyma01g44040.1	+	54855515	54859961
Gm01	54865997	54866719	723	422	20	50.76	3.45	54866419	intron	Glyma01g44060.1	+	54866248	54869407
Gm01	54931005	54931585	581	419	18	54.69	3.41	54931424	CDS	Glyma01g44190.1	+	54930719	54937926
Gm01	54942514	54943418	905	597	32	95.36	4.21	54943111	CDS	Glyma01g44200.1	+	54939751	54947114
Gm01	54942514	54943418	905	597	32	95.36	4.21	54943111	CDS	Glyma01g44200.2	+	54939751	54947114
Gm01	54975124	54975679	556	261	15	52.65	3.28	54975385	intron	Glyma01g44270.1	-	54974200	54978159
Gm01	54978038	54978801	764	565	23	87.01	4.37	54978603	Promoter	Glyma01g44270.1	-	54974200	54978159
Gm01	54987689	54988244	556	233	16	62.93	3.64	54987922	Promoter	Glyma01g44280.1	-	54981852	54987132
Gm01	55320880	55321808	929	369	30	72.19	4	55321249	intron	Glyma01g44790.1	-	55318363	55321438
Gm01	55543543	55544436	894	219	35	56.31	2.51	55543762	intron	Glyma01g45170.3	+	55539400	55547732
Gm01	55594064	55594751	688	501	35	70.81	3.46	55594565	intron	Glyma01g45220.1	+	55573237	55619720
Gm01	55610113	55610443	331	165	28	56.2	2.21	55610278	intron	Glyma01g45220.1	+	55573237	55619720
Gm01	55618768	55620062	1295	359	60	54.4	3.1	55619127	intron	Glyma01g45220.1	+	55573237	55619720
Gm01	55757407	55760121	2715	434	117	88.78	2.85	55757841	Promoter	Glyma01g45540.1	+	55758032	55769600
Gm01	55768050	55769265	1216	679	60	74.17	2.75	55768729	intron	Glyma01g45540.1	+	55758032	55769600
Gm01	55819059	55820499	1441	923	66	59.76	2.78	55819982	Promoter	Glyma01g45650.1	-	55810937	55819452
Gm01	55824663	55825749	1087	193	51	57.34	1.99	55824856	CDS	Glyma01g45660.1	-	55823622	55831202
Gm01	55830532	55831306	775	582	36	63.25	2.99	55831114	five_prime_UTR	Glyma01g45660.1	-	55823622	55831202
Gm01	55824663	55825749	1087	193	51	57.34	1.99	55824856	CDS	Glyma01g45660.2	-	55823622	55831202
Gm01	55830532	55831306	775	582	36	63.25	2.99	55831114	five_prime_UTR	Glyma01g45660.2	-	55823622	55831202
Gm01	55837707	55841127	3421	1325	150	133.17	2.19	55839032	CDS	Glyma01g45670.1	+	55838665	55853427
Gm01	55863314	55864335	1022	836	33	59.74	2.19	55864150	intron	Glyma01g45690.1	-	55860911	55865119
Gm01	55868121	55868767	647	194	22	53.65	3.23	55868315	three_prime_UTR	Glyma01g45700.1	-	55868120	55871936
Gm01	55881872	55882434	563	369	21	102.46	4.37	55882241	Promoter	Glyma01g45710.1	-	55880328	55881626
scaffold_249	7940	8470	531	182	17	55.09	3.24	8122	Promoter	Glyma0249s00210.1	-	3662	7334
Gm02	147736	148284	549	357	20	55.34	3.69	148093	intron	Glyma02g00350.1	+	140337	149192
Gm02	160620	161151	532	183	24	56.5	2.76	160803	CDS	Glyma02g00370.1	+	157729	162613
Gm02	184632	185498	867	493	32	55.83	2.96	185125	intron	Glyma02g00390.1	-	182825	186957
Gm02	237302	238659	1358	980	51	51.28	2.24	238282	CDS	Glyma02g00440.1	+	237945	242951
Gm02	339965	342094	2130	1082	86	56.5	2.13	341047	intron	Glyma02g00560.1	+	340219	343896
Gm02	358338	359014	677	494	31	51.15	3.24	358832	intron	Glyma02g00580.1	+	356347	371546
Gm02	382103	385353	3251	613	130	51.33	2.06	382716	intron	Glyma02g00590.1	+	379821	384959
Gm02	437782	440619	2838	1407	160	119.81	2.29	439189	intron	Glyma02g00640.1	+	431854	445297
Gm02	464383	470104	5722	887	243	66.05	2.04	465270	Promoter	Glyma02g00670.1	-	459171	465076
Gm02	662466	662897	432	171	20	52.56	3.16	662637	three_prime_UTR	Glyma02g00860.1	+	662135	662809
Gm02	671182	672360	1179	703	46	58.2	2.19	671885	Promoter	Glyma02g00870.1	-	669869	671028
Gm02	698750	700003	1254	415	52	68.85	3.79	699165	intron	Glyma02g00920.1	+	693576	699965
Gm02	1026272	1026786	515	335	22	109.34	5.06	1026607	Promoter	Glyma02g01420.1	-	1024414	1026553
Gm02	1198919	1199388	470	276	18	53.81	3.18	1199195	CDS	Glyma02g01660.1	+	1196168	1200329
Gm02	1451715	1452881	1167	557	50	91.07	2.7	1452272	three_prime_UTR	Glyma02g01990.1	-	1452230	1455046
Gm02	1498497	1499016	520	378	17	54.48	2.86	1498875	Promoter	Glyma02g02070.1	-	1497279	1498454
Gm02	1541442	1542396	955	641	32	55.88	2.86	1542083	Promoter	Glyma02g02160.1	+	1543023	1548121
Gm02	1580746	1581188	443	248	16	57.49	3.24	1580994	CDS	Glyma02g02220.1	-	1580624	1581927
Gm02	1701038	1702001	964	734	46	148.03	3.39	1701772	intron	Glyma02g02330.1	-	1700354	1704308
Gm02	1717499	1718073	575	279	16	54.7	4.05	1717778	three_prime_UTR	Glyma02g02340.1	+	1714539	1718015
Gm02	1739656	1740732	1077	367	66	57.36	2.23	1740023	Promoter	Glyma02g02350.1	+	1740324	1741960
Gm02	1790354	1792129	1776	870	71	54.18	2.1	1791224	CDS	Glyma02g02380.1	+	1788887	1792204
Gm02	2121970	2122785	816	456	34	105.88	3.24	2122426	intron	Glyma02g02820.1	-	2122367	2129798
Gm02	2124820	2125852	1033	692	32	67.19	3.4	2125512	intron	Glyma02g02820.1	-	2122367	2129798
Gm02	2160789	2161592	804	248	30	76.09	3.13	2161037	Promoter	Glyma02g02860.1	-	2153815	2160532
Gm02	2245373	2245874	502	229	30	107.41	3.53	2245602	Promoter	Glyma02g02930.1	+	2245823	2250198
Gm02	2481624	2481953	330	165	16	96.16	4.4	2481789	CDS	Glyma02g03210.1	+	2480758	2482049
Gm02	2670931	2671996	1066	178	39	118.79	3.63	2671109	five_prime_UTR	Glyma02g03400.1	+	2670997	2675721
Gm02	2670931	2671996	1066	178	39	118.79	3.63	2671109	five_prime_UTR	Glyma02g03400.2	+	2670997	2675721
Gm02	2893828	2895603	1776	1577	81	67.46	2.5	2895405	Promoter	Glyma02g03670.1	-	2890644	2895237
Gm02	2925284	2927413	2130	1192	76	57.75	2.41	2926476	intron	Glyma02g03710.1	-	2924097	2927185
Gm02	3023676	3024222	547	191	20	76.73	4.65	3023867	intron	Glyma02g03800.1	-	3019628	3030698
Gm02	3035402	3035999	598	181	20	90.13	4.37	3035583	three_prime_UTR	Glyma02g03810.1	-	3035481	3038733
Gm02	3117333	3117887	555	355	20	97.72	4.37	3117688	Promoter	Glyma02g03890.1	+	3117854	3120113
Gm02	3186263	3187025	763	445	26	83.86	3.95	3186708	Promoter	Glyma02g03980.2	+	3187668	3190854
Gm02	3196883	3197518	636	189	18	57.11	3.21	3197072	intron	Glyma02g03990.2	-	3193497	3199095
Gm02	3240621	3241144	524	264	16	52.22	3.57	3240885	CDS	Glyma02g04040.1	-	3240157	3243362
Gm02	3240621	3241144	524	264	16	52.22	3.57	3240885	CDS	Glyma02g04040.2	-	3240157	3243362
Gm02	3555839	3556205	367	183	111	80.06	1.89	3556022	CDS	Glyma02g04380.1	-	3555888	3556061
Gm02	3560127	3560774	648	456	229	551.81	4.64	3560583	Promoter	Glyma02g04390.1	+	3560933	3562558
Gm02	3632746	3633410	665	470	23	58.84	2.88	3633216	CDS	Glyma02g04470.1	-	3632594	3636119
Gm02	3673223	3674113	891	503	28	111.96	5.47	3673726	Promoter	Glyma02g04510.1	-	3671930	3672968
Gm02	3770211	3771751	1541	970	59	58.27	2.5	3771181	intron	Glyma02g04610.1	-	3770626	3772873
Gm02	3778489	3779082	594	154	16	57.9	4.37	3778643	Promoter	Glyma02g04620.1	+	3778794	3780136
Gm02	4028507	4029993	1487	426	68	58.52	2.12	4028933	CDS	Glyma02g04970.1	-	4027635	4029292
Gm02	4058203	4059955	1753	791	66	54.34	3.71	4058994	CDS	Glyma02g05000.1	+	4057954	4060338
Gm02	4058203	4059955	1753	791	66	54.34	3.71	4058994	CDS	Glyma02g05000.2	+	4057288	4060338
Gm02	4169093	4170080	988	365	44	60.94	2.56	4169458	Promoter	Glyma02g05140.1	+	4169718	4172355
Gm02	4256977	4258133	1157	573	60	83.8	2.75	4257550	intron	Glyma02g05240.1	-	4251203	4261001
Gm02	4669399	4671427	2029	428	97	56.27	2.17	4669827	intron	Glyma02g05800.1	+	4659479	4674636
Gm02	4751257	4753061	1805	1301	78	75.24	1.83	4752558	Promoter	Glyma02g05890.2	-	4741822	4752030
Gm02	5093474	5094131	658	175	28	84.35	4.35	5093649	intron	Glyma02g06410.1	-	5091799	5097483
Gm02	5133327	5133764	438	177	16	69.69	4.38	5133504	Promoter	Glyma02g06440.1	-	5129743	5133399
Gm02	5161521	5162814	1294	352	39	60.34	3.02	5161873	intron	Glyma02g06480.3	-	5159631	5162592
Gm02	5373683	5373995	313	156	16	73.64	3.29	5373839	five_prime_UTR	Glyma02g06730.1	+	5373150	5381716
Gm02	5552586	5553155	570	370	28	77.89	3.21	5552956	intron	Glyma02g06910.1	+	5551638	5556674
Gm02	5661302	5663376	2075	738	80	57.61	1.88	5662040	Promoter	Glyma02g07100.1	+	5662285	5666035
Gm02	5819284	5819755	472	276	19	66.11	3.25	5819560	five_prime_UTR	Glyma02g07310.1	+	5819219	5821421
Gm02	5820156	5820639	484	198	16	56.76	2.92	5820354	intron	Glyma02g07310.1	+	5819219	5821421
Gm02	5971020	5971475	456	271	15	66.83	4.74	5971291	Promoter	Glyma02g07560.1	-	5966836	5971153
Gm02	6005497	6006080	584	399	16	50.63	3.24	6005896	intron	Glyma02g07620.1	-	6001475	6008101
Gm02	6084382	6085937	1556	565	66	60.95	1.84	6084947	three_prime_UTR	Glyma02g07700.1	+	6082388	6085012
Gm02	6204947	6206307	1361	1045	62	61.41	2.63	6205992	Promoter	Glyma02g07850.1	-	6203958	6205806
Gm02	6281381	6281865	485	189	16	73.75	4.37	6281570	CDS	Glyma02g08000.1	-	6280135	6283847
Gm02	6331103	6332113	1011	266	36	50.33	2.28	6331369	Promoter	Glyma02g08080.1	+	6332235	6333259
Gm02	6339834	6341032	1199	411	41	54.73	2.51	6340245	intron	Glyma02g08100.1	-	6339806	6342309
Gm02	6389802	6390954	1153	678	53	64.95	2.37	6390480	Promoter	Glyma02g08170.1	+	6391170	6396300
Gm02	6410591	6411271	681	307	32	57.09	2.79	6410898	intron	Glyma02g08180.1	-	6397104	6411821
Gm02	6411626	6412629	1004	499	40	96.61	3.75	6412125	Promoter	Glyma02g08180.1	-	6397104	6411821
Gm02	6671238	6672915	1678	711	81	74.82	1.98	6671949	CDS	Glyma02g08550.1	+	6664414	6672437
Gm02	6671238	6672915	1678	711	81	74.82	1.98	6671949	three_prime_UTR	Glyma02g08550.2	+	6664414	6672437
Gm02	6671238	6672915	1678	711	81	74.82	1.98	6671949	CDS	Glyma02g08560.1	-	6671915	6673510
Gm02	6770268	6771384	1117	739	41	50.23	2.58	6771007	CDS	Glyma02g08710.1	+	6766647	6771520
Gm02	6833639	6834249	611	176	18	58.3	5	6833815	Promoter	Glyma02g08840.1	-	6831580	6833613
Gm02	7022242	7022806	565	177	17	55.31	2.83	7022419	three_prime_UTR	Glyma02g09050.1	+	7019665	7022501
Gm02	7066380	7067456	1077	683	44	57.84	2.42	7067063	Promoter	Glyma02g09080.1	+	7067387	7073901
Gm02	7132299	7133137	839	325	50	78.81	2.95	7132624	intron	Glyma02g09140.1	+	7128832	7134343
Gm02	7266261	7266922	662	298	26	55.29	2.64	7266559	Promoter	Glyma02g09290.1	+	7266573	7269367
Gm02	7336208	7336762	555	199	23	51.46	2.59	7336407	intron	Glyma02g09360.1	+	7332242	7337727
Gm02	7530512	7532246	1735	384	61	87.41	3.33	7530896	intron	Glyma02g09600.1	-	7528318	7533518
Gm02	7587150	7588744	1595	1054	71	65.34	2.5	7588204	intron	Glyma02g09640.1	-	7587587	7590710
Gm02	7627723	7628684	962	685	38	59.22	2.33	7628408	five_prime_UTR	Glyma02g09680.1	+	7628272	7636245
Gm02	7629035	7629610	576	401	20	58.23	3	7629436	intron	Glyma02g09680.1	+	7628272	7636245
Gm02	7627723	7628684	962	685	38	59.22	2.33	7628408	five_prime_UTR	Glyma02g09680.2	+	7628284	7636245
Gm02	7673701	7675285	1585	1119	82	52.14	2.13	7674820	Promoter	Glyma02g09710.1	-	7672330	7674169
Gm02	7697323	7698267	945	754	43	80.21	2.83	7698077	intron	Glyma02g09730.1	+	7693489	7701288
Gm02	7723598	7724705	1108	812	43	86.78	2.31	7724410	intron	Glyma02g09770.1	-	7723602	7726247
Gm02	7739035	7739580	546	147	18	53.55	2.63	7739182	Promoter	Glyma02g09780.1	-	7735462	7738207
Gm02	7834272	7836279	2008	338	80	78.41	2.29	7834610	intron	Glyma02g09940.1	-	7829833	7843220
Gm02	7972583	7974231	1649	389	59	55.52	2.17	7972972	CDS	Glyma02g10060.1	-	7965917	7973236
Gm02	7991687	7993410	1724	373	61	60.39	1.92	7992060	Promoter	Glyma02g10090.1	+	7992202	7993230
Gm02	8095535	8097402	1868	1106	74	80.4	2.37	8096641	Promoter	Glyma02g10230.1	-	8095298	8096627
Gm02	8164799	8165467	669	189	26	50.59	2.55	8164988	Promoter	Glyma02g10280.1	+	8165061	8169701
Gm02	8167916	8168283	368	184	16	61.97	3.64	8168100	intron	Glyma02g10280.1	+	8165061	8169701
Gm02	8297683	8298187	505	271	18	51.09	3.3	8297954	intron	Glyma02g10390.1	+	8292720	8302986
Gm02	8317655	8319255	1601	536	47	60.65	3.33	8318191	CDS	Glyma02g10420.1	-	8317407	8320971
Gm02	8475504	8476268	765	429	22	50.33	3.68	8475933	three_prime_UTR	Glyma02g10580.1	+	8472426	8476334
Gm02	8612154	8612947	794	409	35	79.6	3.55	8612563	CDS	Glyma02g10710.1	-	8611465	8615666
Gm02	8612154	8612947	794	409	35	79.6	3.55	8612563	CDS	Glyma02g10710.2	-	8612251	8615666
Gm02	8685421	8685834	414	199	18	56.99	2.92	8685620	intron	Glyma02g10790.1	+	8679102	8686798
Gm02	8887911	8888634	724	439	30	70.61	3.46	8888350	intron	Glyma02g10880.1	-	8885752	8910425
Gm02	8910296	8911684	1389	665	64	100.11	2.97	8910961	Promoter	Glyma02g10880.1	-	8885752	8910425
Gm02	9017052	9018127	1076	184	40	84.51	2.69	9017236	intron	Glyma02g10910.1	+	9014462	9018553
Gm02	9054368	9055179	812	448	28	51.13	3.6	9054816	intron	Glyma02g10920.1	+	9053145	9061113
Gm02	9181487	9182056	570	311	24	56.74	2.96	9181798	CDS	Glyma02g11030.1	-	9172019	9183957
Gm02	9181487	9182056	570	311	24	56.74	2.96	9181798	CDS	Glyma02g11030.2	-	9172019	9183957
Gm02	9585954	9586605	652	416	28	76.82	3.24	9586370	intron	Glyma02g11390.1	-	9585140	9587766
Gm02	9687446	9688377	932	268	44	70.46	2.86	9687714	intron	Glyma02g11490.1	-	9687354	9689495
Gm02	9701685	9702021	337	168	16	51.56	2.85	9701853	Promoter	Glyma02g11500.1	-	9698748	9701688
Gm02	9854755	9856416	1662	287	52	63.62	3.11	9855042	CDS	Glyma02g11650.1	-	9854294	9855724
Gm02	10440449	10442514	2066	178	77	116.23	2.9	10440627	intron	Glyma02g12210.2	+	10436768	10441683
Gm02	10445625	10446773	1149	604	41	76.47	3.2	10446229	Promoter	Glyma02g12220.2	-	10443571	10445588
Gm02	10475777	10477041	1265	365	51	64.56	2.27	10476142	three_prime_UTR	Glyma02g12230.1	+	10466218	10476232
Gm02	10823984	10824898	915	594	41	60.64	2.29	10824578	intron	Glyma02g12530.1	-	10817964	10825267
Gm02	10947730	10949113	1384	909	60	78.82	3.5	10948639	intron	Glyma02g12650.2	-	10945694	10949670
Gm02	10981271	10984047	2777	705	119	86.82	2.59	10981976	CDS	Glyma02g12700.1	+	10980774	10986001
Gm02	10981271	10984047	2777	705	119	86.82	2.59	10981976	CDS	Glyma02g12700.2	+	10980774	10986001
Gm02	10981271	10984047	2777	705	119	86.82	2.59	10981976	CDS	Glyma02g12700.3	+	10980774	10986001
Gm02	11100297	11101725	1429	411	67	115.79	4.26	11100708	intron	Glyma02g12830.1	+	11099620	11106899
Gm02	11191906	11192628	723	196	28	52.52	2.89	11192102	intron	Glyma02g12930.2	+	11188826	11193147
Gm02	11268943	11271046	2104	1144	98	130.42	3.05	11270087	Promoter	Glyma02g13010.1	-	11264957	11269192
Gm02	11354944	11355513	570	381	25	52.38	2.21	11355325	CDS	Glyma02g13130.1	-	11355058	11357320
Gm02	11440206	11441849	1644	387	56	116.21	3.04	11440593	three_prime_UTR	Glyma02g13210.1	+	11438318	11440741
Gm02	11658120	11659506	1387	748	58	61.46	2.36	11658868	CDS	Glyma02g13360.1	-	11651991	11661761
Gm02	11660635	11661859	1225	701	56	72.19	2.73	11661336	CDS	Glyma02g13360.1	-	11651991	11661761
Gm02	11734804	11736933	2130	1300	112	60.07	2.04	11736104	intron	Glyma02g13400.1	+	11734620	11736851
Gm02	11776025	11777346	1322	997	54	101.07	3.25	11777022	CDS	Glyma02g13460.1	+	11776527	11778734
Gm02	11801581	11803341	1761	569	73	80.01	2.57	11802150	CDS	Glyma02g13510.1	+	11801655	11803293
Gm02	11891183	11893823	2641	841	113	65.72	2.08	11892024	intron	Glyma02g13570.1	+	11891479	11895675
Gm02	12267678	12268311	634	336	19	54.94	3.24	12268014	CDS	Glyma02g13950.1	+	12266532	12268224
Gm02	12409601	12410229	629	222	34	142.56	4.94	12409823	Promoter	Glyma02g14040.1	+	12410808	12416680
Gm02	12495819	12496531	713	438	26	67.47	2.74	12496257	intron	Glyma02g14110.1	+	12489295	12508315
Gm02	12619972	12621015	1044	713	123	112.58	3.89	12620685	intron	Glyma02g14140.1	+	12616500	12623640
Gm02	12640720	12641316	597	172	20	56.44	2.54	12640892	Promoter	Glyma02g14150.1	+	12640915	12643098
Gm02	12957191	12958151	961	430	32	57.54	2.92	12957621	Promoter	Glyma02g14380.1	+	12957696	12964429
Gm02	13053286	13055029	1744	1084	54	105.91	3.41	13054370	CDS	Glyma02g14470.1	-	13050661	13055548
Gm02	13573177	13574346	1170	197	42	71.23	2.5	13573374	Promoter	Glyma02g15020.1	-	13570515	13572413
Gm02	13684893	13685485	593	184	18	51.75	3.35	13685077	Promoter	Glyma02g15180.2	+	13685970	13690872
Gm02	13836682	13837938	1257	237	54	77.32	3.03	13836919	intron	Glyma02g15340.1	-	13835902	13850755
Gm02	13945709	13946637	929	624	40	59.69	2.41	13946333	intron	Glyma02g15450.1	+	13944527	13955010
Gm02	13986270	13986724	455	168	17	52.62	3.41	13986438	intron	Glyma02g15490.1	+	13984119	13989640
Gm02	14143444	14144296	853	283	34	69.22	2.99	14143727	Promoter	Glyma02g15650.1	+	14143918	14158139
Gm02	14161349	14162779	1431	899	58	59.02	2.26	14162248	CDS	Glyma02g15680.1	+	14161650	14164960
Gm02	14272623	14273925	1303	476	74	57.49	2.22	14273099	Promoter	Glyma02g15760.1	+	14273454	14277638
Gm02	14386023	14386675	653	316	27	50.92	2.23	14386339	Promoter	Glyma02g15920.3	-	14383111	14385983
Gm02	14439865	14442662	2798	2202	124	126.99	2.4	14442067	intron	Glyma02g16010.1	+	14441655	14447254
Gm02	14667008	14667595	588	194	21	70.63	4.72	14667202	Promoter	Glyma02g16260.1	-	14650011	14666786
Gm02	14778282	14778865	584	193	16	59.17	2.91	14778475	intron	Glyma02g16370.1	+	14777592	14783145
Gm02	14878389	14879155	767	338	29	65.35	3.12	14878727	three_prime_UTR	Glyma02g16490.1	+	14877008	14878780
Gm02	14884032	14884925	894	611	35	64.57	2.14	14884643	Promoter	Glyma02g16500.1	-	14883119	14884320
Gm02	14945716	14946563	848	540	65	62.1	4.02	14946256	Promoter	Glyma02g16570.1	-	14942611	14945794
Gm02	15041409	15042404	996	380	32	75.01	3.49	15041789	Promoter	Glyma02g16660.1	+	15042523	15045368
Gm02	15081631	15082385	755	562	32	125.63	4.31	15082193	three_prime_UTR	Glyma02g16710.1	-	15082152	15083827
Gm02	15262570	15263642	1073	426	41	63.71	3.08	15262996	Promoter	Glyma02g16920.1	+	15263958	15266016
Gm02	15333051	15334032	982	420	34	102.14	3.8	15333471	intron	Glyma02g16990.1	+	15333196	15334779
Gm02	15439511	15440724	1214	705	56	62.72	2.05	15440216	Promoter	Glyma02g17130.1	+	15441006	15450193
Gm02	15490980	15492321	1342	365	50	89.23	2.88	15491345	three_prime_UTR	Glyma02g17170.1	+	15488295	15491555
Gm02	16728547	16729110	564	195	17	59.56	4.64	16728742	Promoter	Glyma02g18210.1	+	16729248	16729880
Gm02	16847562	16848178	617	315	18	70.37	3.64	16847877	intron	Glyma02g18250.1	-	16844312	16849276
Gm02	25977419	25978909	1491	1029	55	166.61	4.74	25978448	intron	Glyma02g25250.1	+	25975054	25980230
Gm02	25983423	25985073	1651	1451	61	66.25	2.88	25984874	CDS	Glyma02g25260.1	+	25984584	25988074
Gm02	27657734	27658977	1244	864	39	50.59	2.88	27658598	intron	Glyma02g26650.1	+	27644966	27659917
Gm02	27726308	27726824	517	174	15	54.84	3.85	27726482	intron	Glyma02g26710.1	+	27723600	27763855
Gm02	27727792	27728470	679	181	22	84.75	4.67	27727973	intron	Glyma02g26710.1	+	27723600	27763855
Gm02	27737819	27738640	822	467	26	52.27	3.18	27738286	intron	Glyma02g26710.1	+	27723600	27763855
Gm02	27748125	27749154	1030	196	43	57.06	2.79	27748321	intron	Glyma02g26710.1	+	27723600	27763855
Gm02	27761948	27762744	797	263	27	54.96	2.18	27762211	intron	Glyma02g26710.1	+	27723600	27763855
Gm02	30052756	30053530	775	424	29	51.38	2.59	30053180	CDS	Glyma02g28840.1	+	30053131	30058524
Gm02	30581626	30582241	616	338	20	56.86	3.16	30581964	intron	Glyma02g29150.1	-	30578967	30584188
Gm02	30632212	30632773	562	167	16	51.14	3.14	30632379	Promoter	Glyma02g29170.1	-	30626674	30631980
Gm02	30721853	30722430	578	378	20	81.01	5.78	30722231	intron	Glyma02g29240.1	-	30716820	30723562
Gm02	30877435	30878994	1560	374	52	94.46	4.35	30877809	CDS	Glyma02g29360.1	-	30876968	30882211
Gm02	31063323	31063914	592	333	16	51.59	3.33	31063656	CDS	Glyma02g29410.1	+	31063351	31064497
Gm02	31121874	31122526	653	358	22	51.36	2.73	31122232	CDS	Glyma02g29450.1	-	31121356	31123521
Gm02	31134526	31135118	593	413	16	50.63	3.29	31134939	intron	Glyma02g29480.1	-	31133920	31136191
Gm02	31166776	31168131	1356	917	50	58.01	3.55	31167693	intron	Glyma02g29490.1	-	31167503	31168888
Gm02	31168992	31169740	749	307	24	74.24	4.05	31169299	Promoter	Glyma02g29490.1	-	31167503	31168888
Gm02	32196553	32197160	608	173	19	58.39	3.53	32196726	intron	Glyma02g30090.1	-	32192640	32198822
Gm02	33900520	33901085	566	190	16	60.03	4.29	33900710	CDS	Glyma02g31200.1	+	33900700	33901258
Gm02	34215984	34216624	641	179	27	76.8	3	34216163	intron	Glyma02g31370.1	+	34212653	34219403
Gm02	34696906	34697438	533	352	20	80.35	3.82	34697258	intron	Glyma02g31550.1	+	34693991	34697826
Gm02	34824357	34824942	586	403	20	92.17	3.64	34824760	Promoter	Glyma02g31620.1	-	34822935	34824470
Gm02	35217257	35218059	803	602	180	323.77	5.09	35217859	CDS	Glyma02g31990.1	-	35217785	35218121
Gm02	37080481	37081051	571	304	16	60.89	4.37	37080785	intron	Glyma02g33320.1	-	37079783	37083216
Gm02	38145942	38146594	653	475	20	81.43	4.37	38146417	Promoter	Glyma02g34110.1	-	38144865	38146327
Gm02	38647007	38647568	562	368	17	67.44	4.37	38647375	CDS	Glyma02g34470.1	-	38645626	38653653
Gm02	39002390	39003067	678	482	22	94.43	4.37	39002872	intron	Glyma02g34640.1	-	39002008	39006650
Gm02	39260694	39261515	822	512	85	105.17	4.77	39261206	intron	Glyma02g34760.1	-	39247706	39264903
Gm02	39272608	39273828	1221	535	46	106.67	3.48	39273143	intron	Glyma02g34770.1	-	39271713	39281609
Gm02	39411136	39412430	1295	588	52	202.99	4.12	39411724	intron	Glyma02g34830.1	+	39409987	39417845
Gm02	39598587	39600311	1725	1230	66	85.34	2.64	39599817	intron	Glyma02g34940.1	-	39596599	39602711
Gm02	39645195	39646756	1562	1083	65	110.3	3.05	39646278	intron	Glyma02g34950.1	+	39645740	39648942
Gm02	39816251	39816889	639	189	22	73.41	3.37	39816440	Promoter	Glyma02g35060.1	+	39816789	39817673
Gm02	39889650	39890599	950	493	28	58.06	4	39890143	intron	Glyma02g35180.1	+	39888952	39891715
Gm02	39946285	39947279	995	807	35	155.14	5	39947092	intron	Glyma02g35210.1	-	39946178	39948831
Gm02	40268812	40270551	1740	1268	63	64.51	2.85	40270080	Promoter	Glyma02g35440.1	-	40268287	40269632
Gm02	40413330	40414357	1028	454	37	66.15	2.5	40413784	Promoter	Glyma02g35490.1	+	40414162	40417394
Gm02	40414994	40415934	941	431	58	198.78	8.02	40415425	intron	Glyma02g35490.1	+	40414162	40417394
Gm02	40416944	40417895	952	295	31	115.81	4.45	40417239	three_prime_UTR	Glyma02g35490.1	+	40414162	40417394
Gm02	40530594	40531402	809	352	34	119.89	4.52	40530946	Promoter	Glyma02g35550.1	+	40531426	40535141
Gm02	40576169	40577335	1167	610	48	73.1	2.58	40576779	Promoter	Glyma02g35570.1	+	40577712	40579280
Gm02	40889604	40890256	653	478	72	144.45	4.86	40890082	Promoter	Glyma02g35700.1	+	40890387	40891096
Gm02	40890537	40891123	587	387	23	52.63	2.78	40890924	three_prime_UTR	Glyma02g35700.1	+	40890387	40891096
Gm02	41120484	41121422	939	269	32	58.31	2.66	41120753	CDS	Glyma02g35850.1	+	41117326	41122227
Gm02	41120484	41121422	939	269	32	58.31	2.66	41120753	CDS	Glyma02g35850.2	+	41118850	41122440
Gm02	41379515	41380057	543	362	24	73.63	3.33	41379877	intron	Glyma02g35990.1	-	41377672	41380899
Gm02	41591741	41592679	939	522	40	73.91	3.03	41592263	intron	Glyma02g36210.1	-	41577217	41594608
Gm02	41610985	41612016	1032	854	35	71.59	3.04	41611839	intron	Glyma02g36220.1	+	41610675	41618447
Gm02	41616534	41617483	950	484	32	64.48	3.93	41617018	intron	Glyma02g36220.1	+	41610675	41618447
Gm02	41621581	41622580	1000	582	33	66.76	2.27	41622163	intron	Glyma02g36230.1	+	41621524	41629408
Gm02	41780642	41781203	562	242	22	86.06	5.03	41780884	intron	Glyma02g36330.1	+	41779141	41790980
Gm02	41979783	41980834	1052	664	36	77.55	3.15	41980447	Promoter	Glyma02g36500.2	+	41980934	41984211
Gm02	42032957	42034030	1074	436	43	79.83	3.21	42033393	intron	Glyma02g36560.1	-	42030041	42041901
Gm02	42183023	42184844	1822	486	66	76.09	3.33	42183509	CDS	Glyma02g36750.1	+	42182514	42185483
Gm02	42654250	42655678	1429	1000	58	98.85	3.83	42655250	Promoter	Glyma02g37330.1	+	42655601	42657190
Gm02	42930806	42932326	1521	1273	50	50.87	2.41	42932079	Promoter	Glyma02g37570.1	-	42927723	42931107
Gm02	43133595	43134195	601	423	18	54.29	2.92	43134018	intron	Glyma02g37820.1	+	43133857	43136866
Gm02	43135448	43136517	1070	278	43	91.52	3.06	43135726	intron	Glyma02g37820.1	+	43133857	43136866
Gm02	43139601	43143989	4389	2056	158	119.81	2.65	43141657	Promoter	Glyma02g37830.1	+	43141981	43145206
Gm02	43158144	43161146	3003	1698	140	110.38	2.33	43159842	intron	Glyma02g37850.1	-	43155290	43164509
Gm02	43164425	43165226	802	199	38	54.26	1.87	43164624	Promoter	Glyma02g37850.1	-	43155290	43164509
Gm02	43169349	43171409	2061	1134	110	67.63	2.26	43170483	intron	Glyma02g37860.1	+	43169182	43171008
Gm02	43203112	43205751	2640	1323	118	107.06	2.53	43204435	intron	Glyma02g37910.1	-	43202871	43210702
Gm02	43208266	43210359	2094	530	84	99.72	3.51	43208796	intron	Glyma02g37910.1	-	43202871	43210702
Gm02	43259539	43262063	2525	899	123	65.81	2.1	43260438	intron	Glyma02g37970.1	-	43260190	43262722
Gm02	43290065	43291441	1377	579	61	52.83	1.95	43290644	CDS	Glyma02g37990.1	+	43290225	43291449
Gm02	43342825	43345792	2968	1330	118	90.58	2.03	43344155	CDS	Glyma02g38010.1	+	43341468	43344508
Gm02	43380338	43383886	3549	2339	157	91.47	2.95	43382677	CDS	Glyma02g38050.1	-	43379372	43385561
Gm02	43385197	43388299	3103	647	123	88.88	2.13	43385844	Promoter	Glyma02g38050.1	-	43379372	43385561
Gm02	43743687	43744921	1235	771	60	85.8	3.1	43744458	intron	Glyma02g38310.1	+	43743770	43747502
Gm02	43769785	43770553	769	252	32	56.36	2.97	43770037	intron	Glyma02g38340.1	+	43768362	43771594
Gm02	43995808	43998386	2579	2021	418	53.18	3.8	43997829	three_prime_UTR	Glyma02g38600.1	+	43996523	43998144
Gm02	43995808	43998386	2579	2021	418	53.18	3.8	43997829	five_prime_UTR	Glyma02g38610.1	-	43996523	43998161
Gm02	44067850	44068416	567	396	16	50.06	3.75	44068246	CDS	Glyma02g38710.1	+	44067902	44071984
Gm02	44078049	44079009	961	488	43	54.96	2.43	44078537	Promoter	Glyma02g38730.1	-	44075111	44078232
Gm02	44171942	44173313	1372	1173	56	56.66	2.79	44173115	intron	Glyma02g38830.1	+	44172757	44175293
Gm02	44213212	44213865	654	462	24	51.01	2.8	44213674	CDS	Glyma02g38860.1	-	44212923	44214846
Gm02	44214472	44215517	1046	536	55	134.81	3.71	44215008	Promoter	Glyma02g38860.1	-	44212923	44214846
Gm02	44374377	44375234	858	660	43	63.53	1.92	44375037	CDS	Glyma02g39090.1	+	44374330	44376109
Gm02	44479245	44479715	471	195	18	52.23	3.12	44479440	intron	Glyma02g39210.2	+	44479290	44482443
Gm02	44628039	44628634	596	407	20	90.47	5.1	44628446	Promoter	Glyma02g39340.1	+	44628560	44631047
Gm02	44917123	44917749	627	229	19	57.81	3.92	44917352	CDS	Glyma02g39680.1	+	44917241	44921040
Gm02	44925058	44926243	1186	415	57	139.43	4.24	44925473	CDS	Glyma02g39700.1	+	44924292	44926364
Gm02	44927577	44928622	1046	716	39	54.43	2.5	44928293	CDS	Glyma02g39710.1	+	44928037	44934324
Gm02	45077685	45078296	612	186	18	67.53	4.2	45077871	CDS	Glyma02g39870.1	-	45077216	45080591
Gm02	45087399	45088047	649	302	23	51.37	2.81	45087701	three_prime_UTR	Glyma02g39880.1	-	45087535	45092918
Gm02	45179647	45180844	1198	536	57	65.95	2.5	45180183	intron	Glyma02g39970.1	-	45177468	45182549
Gm02	45534163	45534554	392	196	18	65.53	4.02	45534359	Promoter	Glyma02g40310.1	-	45529636	45533635
Gm02	45579740	45580480	741	302	42	156.3	4.35	45580042	intron	Glyma02g40340.1	-	45574624	45580390
Gm02	45580752	45581391	640	273	23	51.37	3.84	45581025	Promoter	Glyma02g40340.1	-	45574624	45580390
Gm02	45595460	45596756	1297	857	52	99.13	2.96	45596317	CDS	Glyma02g40360.1	-	45595892	45599483
Gm02	45599329	45599962	634	184	24	62.04	3.04	45599513	Promoter	Glyma02g40360.1	-	45595892	45599483
Gm02	45720257	45721252	996	474	58	148.68	3.64	45720731	three_prime_UTR	Glyma02g40480.1	-	45720583	45724510
Gm02	45762502	45763595	1094	577	48	54.49	2.14	45763079	intron	Glyma02g40490.1	-	45747413	45763801
Gm02	45858575	45859895	1321	977	55	75.44	3.51	45859552	CDS	Glyma02g40620.1	-	45859453	45861109
Gm02	45899102	45900300	1199	1002	41	52.59	2.82	45900104	Promoter	Glyma02g40650.1	-	45888271	45899349
Gm02	46060117	46061184	1068	808	52	67.76	2.56	46060925	intron	Glyma02g40840.1	+	46057620	46064145
Gm02	46070882	46071602	721	310	29	64.6	2.92	46071192	Promoter	Glyma02g40850.1	-	46068317	46070386
Gm02	46577732	46578422	691	199	24	60.19	2.79	46577931	Promoter	Glyma02g41450.1	-	46575913	46577618
Gm02	46629611	46630826	1216	715	42	65.56	3.08	46630326	five_prime_UTR	Glyma02g41540.1	+	46630281	46633171
Gm02	46658370	46658671	302	151	16	85.51	3.33	46658521	intron	Glyma02g41580.1	+	46653520	46660898
Gm02	46768149	46768945	797	519	33	58.27	3.04	46768668	Promoter	Glyma02g41670.1	-	46767426	46768131
Gm02	47129934	47130476	543	182	16	58.97	4.73	47130116	Promoter	Glyma02g42030.1	-	47121407	47129904
Gm02	47171772	47172606	835	370	26	60.85	3.52	47172142	three_prime_UTR	Glyma02g42090.1	+	47169126	47172477
Gm02	47183247	47183829	583	196	24	50.82	2.49	47183443	CDS	Glyma02g42120.1	-	47181477	47184611
Gm02	47183247	47183829	583	196	24	50.82	2.49	47183443	CDS	Glyma02g42120.2	-	47181477	47184703
Gm02	47426250	47427055	806	320	34	75.71	4.07	47426570	Promoter	Glyma02g42390.1	+	47427049	47433016
Gm02	47739600	47740346	747	327	29	60.19	3.1	47739927	intron	Glyma02g42750.1	+	47738683	47741580
Gm02	47745817	47746843	1027	724	38	55.17	2.41	47746541	CDS	Glyma02g42770.1	+	47746106	47747161
Gm02	47802933	47803404	472	280	18	56.47	3.3	47803213	Promoter	Glyma02g42860.2	-	47801570	47802378
Gm02	47802933	47803404	472	280	18	56.47	3.3	47803213	Promoter	Glyma02g42870.1	+	47803694	47804928
Gm02	47853936	47855133	1198	874	47	78.89	2.8	47854810	Promoter	Glyma02g42960.1	+	47855178	47857723
Gm02	47898807	47900992	2186	493	88	55.09	1.99	47899300	Promoter	Glyma02g43020.1	+	47900041	47908812
Gm02	47968788	47970801	2014	1531	94	191.35	3.69	47970319	Promoter	Glyma02g43080.2	-	47967311	47969826
Gm02	47972154	47973747	1594	1033	62	53.31	2.23	47973187	three_prime_UTR	Glyma02g43090.1	-	47973110	47977893
Gm02	47972154	47973747	1594	1033	62	53.31	2.23	47973187	three_prime_UTR	Glyma02g43090.2	-	47973110	47977893
Gm02	48032087	48033902	1816	427	71	113.02	2.82	48032514	CDS	Glyma02g43200.1	+	48032297	48033586
Gm02	48250521	48251527	1007	479	34	51.64	3.05	48251000	intron	Glyma02g43490.1	-	48235137	48251605
Gm02	48297263	48297804	542	267	24	66.68	3.5	48297530	intron	Glyma02g43540.1	+	48295956	48306237
Gm02	48340624	48341611	988	438	30	82.61	3.47	48341062	three_prime_UTR	Glyma02g43560.1	-	48341045	48342982
Gm02	48340624	48341611	988	438	30	82.61	3.47	48341062	three_prime_UTR	Glyma02g43560.2	-	48341045	48342982
Gm02	48340624	48341611	988	438	30	82.61	3.47	48341062	three_prime_UTR	Glyma02g43560.3	-	48341045	48342982
Gm02	48340624	48341611	988	438	30	82.61	3.47	48341062	three_prime_UTR	Glyma02g43560.4	-	48341045	48342982
Gm02	48340624	48341611	988	438	30	82.61	3.47	48341062	three_prime_UTR	Glyma02g43560.5	-	48341045	48342982
Gm02	48472903	48473964	1062	540	38	77.52	3.57	48473443	intron	Glyma02g43740.1	+	48471258	48475990
Gm02	48481210	48482147	938	407	37	81.22	2.73	48481617	intron	Glyma02g43760.1	-	48479202	48482386
Gm02	48508029	48508879	851	223	40	78.87	3.15	48508252	CDS	Glyma02g43790.1	+	48508196	48511093
Gm02	48508029	48508879	851	223	40	78.87	3.15	48508252	CDS	Glyma02g43790.2	+	48508196	48509838
Gm02	48715786	48717146	1361	831	61	78.42	3.33	48716617	Promoter	Glyma02g44030.1	+	48716919	48718734
Gm02	48777902	48778654	753	319	22	52.66	3.72	48778221	intron	Glyma02g44110.1	-	48772984	48778817
Gm02	48947570	48948279	710	315	30	52.71	2.58	48947885	CDS	Glyma02g44360.1	+	48947790	48954707
Gm02	49155991	49156553	563	320	20	51.68	2.94	49156311	three_prime_UTR	Glyma02g44660.2	-	49156037	49159609
Gm02	49219759	49220515	757	274	97	112.68	4.17	49220033	intron	Glyma02g44760.1	-	49217614	49221140
Gm02	49243476	49244062	587	237	25	58.54	2.8	49243713	intron	Glyma02g44790.1	-	49241698	49245683
Gm02	49303774	49304154	381	190	20	70.13	3.76	49303964	CDS	Glyma02g44860.1	-	49300095	49306123
Gm02	49305740	49306596	857	620	42	61.34	2.37	49306360	Promoter	Glyma02g44860.1	-	49300095	49306123
Gm02	49303774	49304154	381	190	20	70.13	3.76	49303964	CDS	Glyma02g44860.2	-	49303436	49305370
Gm02	49414174	49414978	805	399	26	50.82	2.19	49414573	intron	Glyma02g45000.1	-	49400292	49419237
Gm02	49539984	49540902	919	395	32	68.02	2.61	49540379	Promoter	Glyma02g45190.1	+	49540556	49543044
Gm02	49574415	49575609	1195	552	57	70.89	3.59	49574967	CDS	Glyma02g45240.1	-	49573859	49579851
Gm02	49574415	49575609	1195	552	57	70.89	3.59	49574967	CDS	Glyma02g45240.3	-	49573859	49579851
Gm02	49628528	49629513	986	197	42	55.34	3.48	49628725	intron	Glyma02g45330.1	+	49624877	49630124
Gm02	49649940	49651597	1658	1325	88	82.89	2.34	49651265	CDS	Glyma02g45350.1	+	49647637	49652555
Gm02	49690871	49692373	1503	874	56	50.44	2.06	49691745	Promoter	Glyma02g45410.1	-	49688680	49691648
Gm02	49768071	49768833	763	212	30	58.78	3.3	49768283	intron	Glyma02g45540.1	-	49765167	49769752
Gm02	50091738	50092438	701	303	24	53.55	2.2	50092041	Promoter	Glyma02g45990.1	-	50086949	50091461
Gm02	50104538	50105262	725	344	20	51.01	4.05	50104882	five_prime_UTR	Glyma02g46010.1	-	50100916	50105101
Gm02	50155055	50155698	644	287	24	74.89	3.5	50155342	CDS	Glyma02g46070.1	+	50155094	50159346
Gm02	50195403	50195963	561	226	16	53.12	2.58	50195629	three_prime_UTR	Glyma02g46140.1	+	50191285	50195645
Gm02	50226492	50227802	1311	246	44	79.43	2.55	50226738	intron	Glyma02g46190.1	+	50219837	50227651
Gm02	50295118	50295828	711	284	24	50.99	2.61	50295402	intron	Glyma02g46300.1	-	50291467	50296050
Gm02	50380186	50380912	727	488	28	67.96	3.35	50380674	intron	Glyma02g46430.1	+	50379681	50385646
Gm02	50467773	50468492	720	318	27	59.76	2.48	50468091	intron	Glyma02g46570.1	-	50462602	50475041
Gm02	50971138	50972320	1183	763	42	74.88	3.59	50971901	Promoter	Glyma02g47370.1	+	50972577	50975607
Gm02	51045221	51046130	910	460	30	63.43	3.64	51045681	Promoter	Glyma02g47470.1	+	51046387	51050942
Gm02	51265075	51266126	1052	924	33	56.25	2.19	51265999	Promoter	Glyma02g47790.1	+	51266190	51268304
Gm02	51346435	51347027	593	150	26	55.58	2.71	51346585	Promoter	Glyma02g47900.1	-	51343871	51345980
Gm02	51630865	51631688	824	388	30	52.35	2.61	51631253	intron	Glyma02g48200.1	-	51619710	51638739
Gm03	19273	20189	917	467	31	51.59	3.2	19740	CDS	Glyma03g00200.1	-	8664	28113
Gm03	42946	44357	1412	873	59	79.5	2.73	43819	Promoter	Glyma03g00230.1	-	35749	43245
Gm03	72692	73815	1124	437	48	64.34	2.5	73129	Promoter	Glyma03g00270.1	+	73728	77998
Gm03	254590	255503	914	471	38	92.69	3.6	255061	CDS	Glyma03g00490.1	+	253659	255776
Gm03	324543	325495	953	665	50	61.94	2.33	325208	Promoter	Glyma03g00590.1	-	320697	324924
Gm03	330584	332755	2172	1077	87	130.1	3.72	331661	Promoter	Glyma03g00600.3	-	325938	330914
Gm03	505161	507613	2453	1140	106	52.99	1.99	506301	CDS	Glyma03g00790.1	-	505814	509915
Gm03	525893	526674	782	198	33	52.18	2.2	526091	intron	Glyma03g00800.1	-	522430	529202
Gm03	602480	604369	1890	719	78	61.17	2.31	603199	three_prime_UTR	Glyma03g00890.1	+	601410	603339
Gm03	621764	623424	1661	636	83	84	2.78	622400	intron	Glyma03g00910.1	-	620578	623701
Gm03	743937	744957	1021	332	33	89.81	3.31	744269	Promoter	Glyma03g01010.1	-	741665	743336
Gm03	905944	906800	857	191	34	76.74	3.17	906135	CDS	Glyma03g01150.1	+	902597	911741
Gm03	946589	947166	578	196	24	59.24	3.85	946785	CDS	Glyma03g01200.1	-	946483	950568
Gm03	963692	965880	2189	1804	81	81.66	2.81	965496	intron	Glyma03g01210.1	+	959300	968377
Gm03	965929	966800	872	488	40	104.15	3.22	966417	intron	Glyma03g01210.1	+	959300	968377
Gm03	972765	973385	621	406	24	54.01	3.53	973171	intron	Glyma03g01220.1	-	969654	973760
Gm03	1023349	1024644	1296	548	46	78.47	3.53	1023897	three_prime_UTR	Glyma03g01270.1	+	1020826	1024063
Gm03	1029681	1030274	594	301	20	54.72	3.46	1029982	Promoter	Glyma03g01280.1	-	1026138	1029227
Gm03	1032077	1033480	1404	1053	47	57.26	3.04	1033130	intron	Glyma03g01290.1	+	1031124	1034565
Gm03	1050849	1051342	494	194	22	53.65	2.82	1051043	intron	Glyma03g01310.1	+	1050862	1052215
Gm03	1066517	1067382	866	504	32	51.84	3.21	1067021	intron	Glyma03g01320.1	+	1062857	1070562
Gm03	1109441	1109891	451	177	15	67.65	5.1	1109618	intron	Glyma03g01380.1	-	1108408	1111084
Gm03	1257849	1258478	630	436	21	90.67	5.47	1258285	CDS	Glyma03g01470.1	-	1257031	1262392
Gm03	1261379	1261910	532	277	16	66.36	3.64	1261656	intron	Glyma03g01470.1	-	1257031	1262392
Gm03	1291239	1293524	2286	242	89	91.33	2.4	1291481	intron	Glyma03g01490.1	-	1284364	1293708
Gm03	1348902	1350129	1228	438	42	75.39	3.32	1349340	Promoter	Glyma03g01560.1	+	1349800	1352746
Gm03	1356600	1357748	1149	916	65	123.15	4.08	1357516	Promoter	Glyma03g01570.1	+	1358010	1368382
Gm03	1430660	1431202	543	356	20	69.07	3.46	1431016	intron	Glyma03g01670.1	-	1429291	1431689
Gm03	1588166	1589394	1229	368	48	87.8	2.59	1588534	five_prime_UTR	Glyma03g01850.1	-	1583450	1588878
Gm03	1696712	1697854	1143	647	53	50.54	2.38	1697359	three_prime_UTR	Glyma03g01900.1	+	1694157	1697459
Gm03	1696712	1697854	1143	647	53	50.54	2.38	1697359	three_prime_UTR	Glyma03g01900.2	+	1694219	1697459
Gm03	1759599	1760777	1179	258	48	76.83	2.67	1759857	intron	Glyma03g01980.1	+	1758589	1761746
Gm03	1766423	1767073	651	213	31	166.55	5.21	1766636	Promoter	Glyma03g01990.1	+	1767228	1774605
Gm03	1784429	1784902	474	197	59	53.27	2.28	1784626	intron	Glyma03g02000.2	+	1780098	1791612
Gm03	1840044	1842765	2722	1825	120	147.09	2.57	1841869	intron	Glyma03g02060.1	+	1839794	1846012
Gm03	1850785	1851581	797	339	26	56.73	2.76	1851124	Promoter	Glyma03g02070.1	-	1849912	1850618
Gm03	1907136	1908057	922	494	38	66.7	2.36	1907630	Promoter	Glyma03g02160.1	+	1907741	1911049
Gm03	1910623	1911473	851	663	34	59.15	3.26	1911286	Promoter	Glyma03g02170.1	+	1912036	1915988
Gm03	1911757	1914386	2630	1156	106	158.45	3.71	1912913	intron	Glyma03g02170.1	+	1912036	1915988
Gm03	1967976	1969170	1195	633	51	53.51	2.67	1968609	CDS	Glyma03g02210.1	-	1968353	1975669
Gm03	2082449	2084066	1618	1072	67	53.81	1.79	2083521	CDS	Glyma03g02330.1	+	2081981	2083888
Gm03	2136035	2136755	721	338	25	51.74	3.21	2136373	CDS	Glyma03g02380.1	-	2134815	2137959
Gm03	2136035	2136755	721	338	25	51.74	3.21	2136373	CDS	Glyma03g02380.2	-	2134815	2137954
Gm03	2136035	2136755	721	338	25	51.74	3.21	2136373	CDS	Glyma03g02380.3	-	2134815	2137959
Gm03	2187694	2189087	1394	192	54	67.01	1.9	2187886	CDS	Glyma03g02440.1	-	2187032	2188546
Gm03	2232060	2232665	606	409	18	64.32	3.33	2232469	intron	Glyma03g02470.1	-	2231514	2237298
Gm03	2254201	2256055	1855	1255	73	68.72	2.28	2255456	Promoter	Glyma03g02490.1	+	2256377	2259851
Gm03	2323035	2324735	1701	1300	75	72.77	2.71	2324335	five_prime_UTR	Glyma03g02530.1	-	2321514	2324463
Gm03	2406986	2408020	1035	533	36	54	2.59	2407519	intron	Glyma03g02610.1	-	2400295	2410383
Gm03	2419127	2419901	775	442	30	136.59	4.67	2419569	Promoter	Glyma03g02620.1	-	2413986	2418732
Gm03	2476406	2477407	1002	604	37	51.89	2.68	2477010	Promoter	Glyma03g02670.1	+	2477240	2484239
Gm03	2558065	2561330	3266	863	139	351.73	4.03	2558928	intron	Glyma03g02740.1	-	2550310	2560690
Gm03	2681122	2681700	579	437	26	152.64	5.83	2681559	Promoter	Glyma03g02850.1	+	2682048	2683273
Gm03	2739536	2740468	933	451	30	50.87	2.71	2739987	CDS	Glyma03g02920.1	+	2739223	2741663
Gm03	2743550	2744406	857	659	30	53.48	2.35	2744209	Promoter	Glyma03g02930.1	+	2745056	2749366
Gm03	2756682	2757385	704	370	23	80.02	4.72	2757052	Promoter	Glyma03g02940.1	+	2757801	2762685
Gm03	2771113	2771822	710	179	25	100.08	5.92	2771292	Promoter	Glyma03g02960.1	+	2772059	2772639
Gm03	2901997	2902657	661	246	22	65.23	3.74	2902243	Promoter	Glyma03g03100.1	+	2902688	2904441
Gm03	3045343	3046411	1069	489	34	94.51	4.49	3045832	CDS	Glyma03g03270.1	-	3042599	3050225
Gm03	3079936	3080766	831	277	33	65.24	2.99	3080213	intron	Glyma03g03310.1	+	3079551	3082885
Gm03	3253143	3253944	802	377	30	58.66	2.69	3253520	Promoter	Glyma03g03490.1	+	3254361	3261723
Gm03	3298941	3300142	1202	817	47	70.51	3	3299758	intron	Glyma03g03520.1	-	3298597	3301147
Gm03	3343908	3344998	1091	306	46	73.63	2.57	3344214	Promoter	Glyma03g03560.1	+	3344405	3346608
Gm03	3434588	3435794	1207	726	47	96.35	2.73	3435314	intron	Glyma03g03640.1	-	3434532	3437069
Gm03	3463036	3464260	1225	597	316	215.31	4.49	3463633	CDS	Glyma03g03680.1	-	3463500	3463884
Gm03	3480595	3481377	783	420	23	82.23	5	3481015	intron	Glyma03g03700.1	+	3479524	3482068
Gm03	3698751	3699601	851	178	36	93	3.44	3698929	Promoter	Glyma03g03830.1	-	3696212	3698853
Gm03	3769325	3770416	1092	583	50	56.03	2.18	3769908	Promoter	Glyma03g03870.2	-	3766840	3769398
Gm03	3796289	3797600	1312	854	62	68.06	3.12	3797143	intron	Glyma03g03890.2	+	3795505	3806070
Gm03	3797718	3798348	631	445	27	50.95	2.49	3798163	intron	Glyma03g03890.2	+	3795505	3806070
Gm03	3907053	3908205	1153	707	48	69.9	2.81	3907760	CDS	Glyma03g03980.1	-	3905784	3908385
Gm03	3930200	3931838	1639	1229	62	94.81	2.5	3931429	CDS	Glyma03g03990.1	-	3930986	3932577
Gm03	3953332	3953925	594	409	19	79.25	4.01	3953741	CDS	Glyma03g04000.1	-	3950104	3953935
Gm03	4041059	4041788	730	379	20	70.81	4.37	4041438	Promoter	Glyma03g04080.1	-	4037251	4041010
Gm03	4076719	4077378	660	261	25	97.81	6	4076980	CDS	Glyma03g04100.1	-	4075161	4079483
Gm03	4473866	4474890	1025	704	36	55.19	2.22	4474570	CDS	Glyma03g04350.1	-	4473801	4475145
Gm03	4515461	4516713	1253	294	41	67.47	2.88	4515755	intron	Glyma03g04400.1	-	4513697	4521105
Gm03	4520679	4521476	798	310	29	73.55	3.49	4520989	five_prime_UTR	Glyma03g04400.1	-	4513697	4521105
Gm03	4836588	4837442	855	385	24	59.24	3.99	4836973	intron	Glyma03g04650.1	-	4833349	4837874
Gm03	4895869	4896599	731	328	22	86.35	4.37	4896197	intron	Glyma03g04700.1	-	4895015	4897416
Gm03	4897145	4897925	781	336	25	100.91	5.1	4897481	Promoter	Glyma03g04700.1	-	4895015	4897416
Gm03	4942410	4943161	752	575	30	131.83	5.64	4942985	intron	Glyma03g04740.1	-	4942002	4944150
Gm03	4944193	4945140	948	500	32	50.04	3.85	4944693	Promoter	Glyma03g04740.1	-	4942002	4944150
Gm03	4961104	4962056	953	571	36	117.14	3.71	4961675	CDS	Glyma03g04750.1	-	4961459	4964013
Gm03	5063814	5065159	1346	827	75	82.08	2.77	5064641	CDS	Glyma03g04870.1	-	5064376	5066679
Gm03	5136930	5137585	656	265	20	62.3	2.98	5137195	three_prime_UTR	Glyma03g04950.1	+	5135629	5137417
Gm03	5161804	5163158	1355	963	53	113.26	3.2	5162767	five_prime_UTR	Glyma03g04970.1	-	5160648	5162788
Gm03	5311110	5312207	1098	529	48	177.81	6.19	5311639	Promoter	Glyma03g05050.1	-	5310103	5311108
Gm03	5407800	5409051	1252	756	63	105.28	2.5	5408556	intron	Glyma03g05120.1	+	5405152	5409396
Gm03	5450623	5451335	713	475	26	54.5	2.82	5451098	Promoter	Glyma03g05180.1	-	5448284	5450126
Gm03	6158151	6159217	1067	813	50	119.15	3.75	6158964	intron	Glyma03g05880.1	-	6155016	6165216
Gm03	6532521	6534470	1950	368	64	69.08	2.87	6532889	CDS	Glyma03g06320.1	-	6532482	6537627
Gm03	6639845	6641687	1843	412	64	85.92	3.13	6640257	intron	Glyma03g06350.2	+	6638889	6642243
Gm03	6721888	6722729	842	648	32	68.54	3	6722536	CDS	Glyma03g06450.1	-	6716082	6722918
Gm03	6745676	6746224	549	380	16	59.68	4.14	6746056	intron	Glyma03g06460.1	+	6742270	6746485
Gm03	6959303	6960209	907	518	34	75.68	2.5	6959821	intron	Glyma03g06660.1	-	6957489	6965731
Gm03	7223094	7224236	1143	256	42	87.34	3.33	7223350	CDS	Glyma03g06950.1	-	7223025	7223507
Gm03	7650195	7650808	614	194	23	76.81	3.99	7650389	intron	Glyma03g07280.1	-	7647421	7652110
Gm03	8054160	8055745	1586	704	65	127.92	3.15	8054864	intron	Glyma03g07460.1	+	8046560	8056654
Gm03	8101634	8103138	1505	1021	58	73.5	3.23	8102655	intron	Glyma03g07520.1	-	8101752	8104570
Gm03	8119803	8120441	639	445	20	60.84	3.43	8120248	intron	Glyma03g07540.1	-	8115861	8120509
Gm03	8620786	8621755	970	412	34	52.49	2.96	8621198	Promoter	Glyma03g07880.2	+	8621392	8624529
Gm03	17173702	17174248	547	155	16	64.19	4.37	17173857	CDS	Glyma03g13540.1	+	17172944	17174895
Gm03	18077467	18078064	598	443	18	73.09	4.37	18077910	CDS	Glyma03g14180.1	+	18074755	18078880
Gm03	18117585	18118226	642	198	20	53.34	2.63	18117783	Promoter	Glyma03g14190.1	-	18116050	18116931
Gm03	18592293	18592968	676	415	30	89.38	3.75	18592708	CDS	Glyma03g14630.1	+	18592645	18594935
Gm03	18757663	18758248	586	255	16	50.43	2.6	18757918	CDS	Glyma03g14690.1	-	18751916	18761245
Gm03	19537158	19537688	531	296	376	519.61	2.7	19537454	CDS	Glyma03g15360.1	+	19537302	19537593
Gm03	20754624	20755225	602	370	21	58.76	2.5	20754994	Promoter	Glyma03g16360.1	-	20752972	20754446
Gm03	20847430	20848168	739	217	28	70.46	3.26	20847647	CDS	Glyma03g16410.1	+	20846676	20847955
Gm03	21202174	21202631	458	269	16	72.82	4.76	21202443	Promoter	Glyma03g16660.1	-	21186508	21201755
Gm03	27543313	27543616	304	152	16	71.15	3.04	27543465	CDS	Glyma03g21720.1	+	27543354	27544363
Gm03	28230202	28230962	761	370	26	51.3	2.5	28230572	Promoter	Glyma03g22210.1	-	28223180	28230206
Gm03	28290897	28292735	1839	380	69	154.21	4.13	28291277	intron	Glyma03g22220.1	+	28290700	28294520
Gm03	28540560	28541414	855	419	33	52.51	3.28	28540979	Promoter	Glyma03g22300.1	+	28541703	28544069
Gm03	28672090	28673151	1062	629	38	55.37	2.68	28672719	CDS	Glyma03g22370.1	-	28667130	28673017
Gm03	28753263	28754115	853	551	36	69.64	3.1	28753814	intron	Glyma03g22480.1	-	28746321	28755073
Gm03	28755115	28756333	1219	742	42	109.95	3.56	28755857	Promoter	Glyma03g22480.1	-	28746321	28755073
Gm03	29006540	29007584	1045	567	36	52.84	3.33	29007107	CDS	Glyma03g22620.1	-	29004639	29014340
Gm03	29010220	29010898	679	430	22	51.18	3.77	29010650	intron	Glyma03g22620.1	-	29004639	29014340
Gm03	29010930	29011829	900	357	32	85.66	2.93	29011287	intron	Glyma03g22620.1	-	29004639	29014340
Gm03	29303977	29304575	599	238	18	72.95	4.37	29304215	CDS	Glyma03g22770.1	-	29303736	29304518
Gm03	29335442	29336260	819	298	25	53.13	3.94	29335740	intron	Glyma03g22780.1	+	29327909	29336728
Gm03	29470102	29471376	1275	723	42	53.74	2.22	29470825	intron	Glyma03g22840.1	-	29467728	29471751
Gm03	29835187	29835755	569	139	22	73.35	3	29835326	Promoter	Glyma03g23260.1	-	29827149	29835160
Gm03	29875809	29876686	878	273	72	199.34	3.49	29876082	intron	Glyma03g23290.1	-	29870287	29883608
Gm03	30371751	30372318	568	415	16	61.29	3.64	30372166	intron	Glyma03g23740.1	+	30369654	30375879
Gm03	30507719	30508260	542	382	20	50.09	2.56	30508101	CDS	Glyma03g23870.1	+	30507958	30515217
Gm03	30535006	30535900	895	702	33	51.58	2.15	30535708	intron	Glyma03g23880.1	-	30533607	30536856
Gm03	30625994	30627297	1304	938	44	60.78	3.37	30626932	CDS	Glyma03g23960.1	-	30624470	30627037
Gm03	30625994	30627297	1304	938	44	60.78	3.37	30626932	CDS	Glyma03g23960.2	-	30624470	30627031
Gm03	31266154	31267975	1822	1369	72	169.83	3.39	31267523	intron	Glyma03g24450.1	+	31254857	31269263
Gm03	31280381	31281408	1028	668	36	59.52	3.08	31281049	intron	Glyma03g24460.1	-	31275107	31282345
Gm03	31429888	31430369	482	296	18	92.72	5.83	31430184	Promoter	Glyma03g24540.1	-	31425622	31430085
Gm03	31450469	31451143	675	188	20	58.57	2.94	31450657	intron	Glyma03g24570.1	-	31447315	31451144
Gm03	31457553	31458145	593	288	18	73.83	3.64	31457841	intron	Glyma03g24580.1	-	31457271	31461779
Gm03	31540246	31541546	1301	953	48	78.6	2.97	31541199	intron	Glyma03g24610.2	-	31534755	31541953
Gm03	31566079	31567086	1008	347	47	232.86	6.13	31566426	Promoter	Glyma03g24630.1	+	31566737	31585425
Gm03	31911971	31913369	1399	881	52	148.42	4.55	31912852	intron	Glyma03g24980.1	-	31910856	31914092
Gm03	31916392	31918236	1845	876	66	73.57	2.33	31917268	intron	Glyma03g24990.1	-	31915357	31921821
Gm03	31936972	31937481	510	169	16	50.63	2.83	31937141	Promoter	Glyma03g25000.1	+	31938136	31939894
Gm03	31989923	31992065	2143	1645	88	133.16	2.97	31991568	CDS	Glyma03g25020.1	-	31990081	31991897
Gm03	32075834	32076493	660	466	34	71.64	3.24	32076300	CDS	Glyma03g25100.1	+	32075955	32084600
Gm03	32076954	32078164	1211	732	48	111.53	3.73	32077686	intron	Glyma03g25100.1	+	32075955	32084600
Gm03	32401028	32401937	910	376	35	89.26	3.48	32401404	intron	Glyma03g25280.2	-	32400382	32402087
Gm03	32450382	32451147	766	471	28	76.95	3.81	32450853	Promoter	Glyma03g25360.1	+	32451643	32453408
Gm03	32452746	32453583	838	374	31	77.26	3.64	32453120	intron	Glyma03g25360.1	+	32451643	32453408
Gm03	32618523	32619325	803	336	34	53.34	3.4	32618859	CDS	Glyma03g25460.1	-	32618709	32621346
Gm03	32659775	32660766	992	640	36	93	3.31	32660415	five_prime_UTR	Glyma03g25510.1	+	32660314	32665703
Gm03	32661702	32662347	646	476	21	59.91	2.99	32662178	intron	Glyma03g25510.1	+	32660314	32665703
Gm03	32755066	32755787	722	211	24	53.72	3.64	32755277	intron	Glyma03g25550.1	+	32738326	32755702
Gm03	32818344	32819326	983	567	43	77.72	2.9	32818911	CDS	Glyma03g25590.1	+	32818893	32823285
Gm03	32822424	32822994	571	379	26	64.93	3.57	32822803	intron	Glyma03g25590.1	+	32818893	32823285
Gm03	32961223	32961963	741	385	32	96.97	4.79	32961608	Promoter	Glyma03g25720.1	+	32961772	32964177
Gm03	32965013	32966065	1053	576	45	92.78	3.37	32965589	Promoter	Glyma03g25730.1	+	32966263	32969998
Gm03	32985853	32988470	2618	2046	107	187.26	3.2	32987899	intron	Glyma03g25750.1	-	32986116	32996339
Gm03	33187364	33188269	906	483	39	102.54	3.6	33187847	Promoter	Glyma03g25810.1	+	33188091	33194349
Gm03	33448152	33448854	703	188	28	91.07	3.68	33448340	Promoter	Glyma03g26100.1	-	33443090	33447644
Gm03	33643379	33644306	928	471	36	80.77	3.25	33643850	Promoter	Glyma03g26210.1	-	33637333	33643484
Gm03	33804610	33805345	736	450	30	52.37	3	33805060	CDS	Glyma03g26390.1	+	33804511	33806141
Gm03	34003003	34003538	536	411	15	53.8	2.86	34003414	Promoter	Glyma03g26540.1	-	34002285	34003276
Gm03	34003003	34003538	536	411	15	53.8	2.86	34003414	Promoter	Glyma03g26550.1	+	34004248	34005011
Gm03	34080848	34082127	1280	396	51	95.66	2.38	34081244	Promoter	Glyma03g26620.1	+	34081831	34089669
Gm03	34096267	34097780	1514	554	64	99.21	2.9	34096821	intron	Glyma03g26630.3	-	34093397	34101574
Gm03	34113303	34115786	2484	972	83	86.72	2.46	34114275	intron	Glyma03g26640.1	+	34102978	34116453
Gm03	34152223	34153188	966	503	32	61.95	2.61	34152726	intron	Glyma03g26670.1	+	34152049	34153343
Gm03	34363645	34365142	1498	544	64	94.89	2.81	34364189	intron	Glyma03g26830.1	+	34362694	34364717
Gm03	34449746	34450255	510	333	22	86.69	4.59	34450079	Promoter	Glyma03g26940.1	+	34450321	34452996
Gm03	34570061	34571260	1200	682	38	59.49	2.5	34570743	three_prime_UTR	Glyma03g27030.1	+	34566280	34570866
Gm03	34650865	34655397	4533	2396	203	172.17	2.25	34653261	Promoter	Glyma03g27120.1	-	34649647	34652739
Gm03	34716644	34717821	1178	500	52	111.02	3.93	34717144	intron	Glyma03g27180.2	+	34715555	34717754
Gm03	34876165	34877220	1056	696	50	132.57	3.77	34876861	Promoter	Glyma03g27250.1	-	34875366	34876794
Gm03	34877414	34877890	477	196	23	117.72	5.37	34877610	Promoter	Glyma03g27250.1	-	34875366	34876794
Gm03	34936068	34936813	746	291	27	56.93	2.92	34936359	CDS	Glyma03g27270.1	+	34934623	34955436
Gm03	35152510	35154067	1558	1086	57	59.19	2.81	35153596	intron	Glyma03g27430.1	-	35151699	35155152
Gm03	35214494	35217716	3223	366	129	50.19	2.5	35214860	Promoter	Glyma03g27490.1	+	35215142	35221456
Gm03	35217735	35219479	1745	1305	93	58.95	1.8	35219040	intron	Glyma03g27490.1	+	35215142	35221456
Gm03	35223419	35224673	1255	567	45	52.53	2.78	35223986	CDS	Glyma03g27500.1	+	35223913	35228495
Gm03	35346267	35347413	1147	173	38	99.02	3.38	35346440	intron	Glyma03g27600.1	+	35337448	35349555
Gm03	35347597	35349132	1536	1218	58	82.23	2.59	35348815	intron	Glyma03g27600.1	+	35337448	35349555
Gm03	35350849	35352181	1333	867	54	62.07	2.21	35351716	intron	Glyma03g27610.1	+	35350728	35358097
Gm03	35427433	35427845	413	161	18	51.45	3.1	35427594	intron	Glyma03g27660.1	-	35424566	35430194
Gm03	35429661	35431297	1637	221	73	90.11	2.78	35429882	CDS	Glyma03g27660.1	-	35424566	35430194
Gm03	35507771	35508880	1110	613	36	71.39	2.5	35508384	intron	Glyma03g27740.1	-	35505245	35509835
Gm03	35617497	35618779	1283	695	49	69.08	2.67	35618192	intron	Glyma03g27840.1	-	35616403	35620528
Gm03	35739218	35739964	747	309	19	53.29	4.75	35739527	Promoter	Glyma03g27950.1	-	35736696	35738613
Gm03	35937868	35939692	1825	1358	84	53.24	1.96	35939226	CDS	Glyma03g28080.1	+	35938947	35941998
Gm03	35937868	35939692	1825	1358	84	53.24	1.96	35939226	CDS	Glyma03g28080.2	+	35938947	35940993
Gm03	35937868	35939692	1825	1358	84	53.24	1.96	35939226	CDS	Glyma03g28080.3	+	35938947	35941998
Gm03	36067736	36068627	892	422	32	53.02	3.35	36068158	CDS	Glyma03g28190.1	+	36065788	36070058
Gm03	36313902	36315132	1231	772	43	97.18	3.18	36314674	intron	Glyma03g28410.1	+	36294646	36322791
Gm03	36515521	36516039	519	183	16	55.59	3.7	36515704	intron	Glyma03g28580.1	+	36513655	36516995
Gm03	36740057	36742512	2456	416	99	63.11	2.2	36740473	intron	Glyma03g28810.1	+	36736202	36741682
Gm03	36828216	36829012	797	423	30	70.7	3.81	36828639	intron	Glyma03g28890.1	+	36828361	36833932
Gm03	36874023	36876045	2023	195	75	53.07	1.94	36874218	Promoter	Glyma03g28910.1	+	36874952	36877708
Gm03	36881352	36882739	1388	409	68	64.37	2.73	36881761	five_prime_UTR	Glyma03g28920.1	-	36878499	36881819
Gm03	37054602	37055585	984	514	35	65.8	2.78	37055116	CDS	Glyma03g29110.1	+	37055012	37059277
Gm03	37162372	37163307	936	404	35	73.51	3.4	37162776	CDS	Glyma03g29210.1	-	37160081	37168641
Gm03	37187434	37188670	1237	574	547	619.46	5.04	37188008	intron	Glyma03g29230.1	-	37183310	37222034
Gm03	37197500	37198741	1242	807	42	61.99	2.68	37198307	intron	Glyma03g29230.1	-	37183310	37222034
Gm03	37212032	37213021	990	528	40	86.07	3.46	37212560	intron	Glyma03g29230.1	-	37183310	37222034
Gm03	37220422	37221032	611	244	20	62.81	2.79	37220666	intron	Glyma03g29230.1	-	37183310	37222034
Gm03	37533842	37534759	918	402	49	90.64	3.65	37534244	Promoter	Glyma03g29500.1	+	37535057	37537790
Gm03	37682204	37683689	1486	355	66	130.04	3.28	37682559	intron	Glyma03g29660.1	+	37682311	37684837
Gm03	37914375	37915149	775	364	26	64.85	3.39	37914739	Promoter	Glyma03g29900.1	-	37910213	37914523
Gm03	38189599	38190370	772	587	31	52.31	2.71	38190186	five_prime_UTR	Glyma03g30250.1	+	38188528	38192972
Gm03	38189599	38190370	772	587	31	52.31	2.71	38190186	five_prime_UTR	Glyma03g30250.2	+	38188492	38192972
Gm03	38189599	38190370	772	587	31	52.31	2.71	38190186	five_prime_UTR	Glyma03g30250.3	+	38188406	38192972
Gm03	38209522	38210081	560	314	22	69.15	2.83	38209836	CDS	Glyma03g30270.1	+	38208140	38215578
Gm03	38270507	38272690	2184	1238	86	56.08	2.44	38271745	intron	Glyma03g30310.1	-	38266957	38282540
Gm03	38452402	38452952	551	216	24	52.83	2.75	38452618	Promoter	Glyma03g30500.1	-	38450883	38452566
Gm03	38520467	38522245	1779	1356	61	67.34	2.74	38521823	intron	Glyma03g30640.1	-	38518265	38525013
Gm03	38633793	38636386	2594	652	127	94.4	2.28	38634445	intron	Glyma03g30780.1	-	38633355	38640522
Gm03	38662264	38663332	1069	198	36	68.22	2.14	38662462	intron	Glyma03g30800.1	+	38658637	38663133
Gm03	38846094	38848118	2025	1604	97	115.88	2.98	38847698	intron	Glyma03g30990.1	+	38844081	38852832
Gm03	38878396	38882469	4074	799	208	131.13	2.12	38879195	Promoter	Glyma03g31000.1	-	38877635	38879030
Gm03	39049376	39050529	1154	504	435	494.15	5.13	39049880	intron	Glyma03g31130.1	+	39046402	39050841
Gm03	39435080	39435592	513	238	19	68.03	3.89	39435318	intron	Glyma03g31550.1	-	39433491	39436984
Gm03	39493373	39493966	594	240	18	59.09	3.07	39493613	Promoter	Glyma03g31620.1	-	39492545	39493339
Gm03	39802721	39803495	775	311	26	64.05	3.37	39803032	intron	Glyma03g31970.1	+	39800259	39804397
Gm03	40077131	40079730	2600	1630	106	64.92	2.09	40078761	Promoter	Glyma03g32280.1	-	40074881	40077889
Gm03	40160947	40161658	712	401	27	56.3	3.56	40161348	intron	Glyma03g32410.1	+	40153529	40163823
Gm03	40233397	40234029	633	353	21	51.81	2.67	40233750	Promoter	Glyma03g32510.1	+	40234140	40240919
Gm03	40357300	40357920	621	368	20	50.59	2.96	40357668	Promoter	Glyma03g32640.1	+	40358069	40364348
Gm03	40369252	40369747	496	198	20	61.41	3.57	40369450	intron	Glyma03g32650.1	+	40366781	40377432
Gm03	40650809	40651503	695	186	25	76.88	3.42	40650995	Promoter	Glyma03g32920.1	+	40651014	40655639
Gm03	40694020	40694527	508	335	15	58.58	4.35	40694355	Promoter	Glyma03g33000.5	-	40689905	40693478
Gm03	40900874	40901526	653	415	26	130.46	5.94	40901289	CDS	Glyma03g33260.1	+	40899057	40901903
Gm03	41008258	41008857	600	433	18	54.89	2.94	41008691	CDS	Glyma03g33460.1	+	41007593	41009579
Gm03	41008258	41008857	600	433	18	54.89	2.94	41008691	CDS	Glyma03g33460.2	+	41007593	41011772
Gm03	41643087	41644033	947	755	40	62.96	2.2	41643842	intron	Glyma03g34170.1	+	41642376	41645046
Gm03	41698349	41699064	716	251	30	90.9	3.12	41698600	Promoter	Glyma03g34210.1	+	41698723	41701784
Gm03	41879747	41881279	1533	710	73	125.94	3.01	41880457	CDS	Glyma03g34460.1	+	41880203	41881639
Gm03	42575364	42575847	484	289	16	73.91	5.1	42575653	intron	Glyma03g35310.1	-	42571720	42577669
Gm03	42594131	42594562	432	190	18	53.59	3.33	42594321	intron	Glyma03g35360.1	+	42594311	42595376
Gm03	42651923	42652471	549	192	18	53.12	4.21	42652115	five_prime_UTR	Glyma03g35460.1	-	42650331	42652668
Gm03	42651923	42652471	549	192	18	53.12	4.21	42652115	five_prime_UTR	Glyma03g35460.2	-	42650331	42652671
Gm03	43047878	43048307	430	145	16	83.7	4.37	43048023	intron	Glyma03g36050.1	+	43046482	43052190
Gm03	43140672	43141454	783	193	28	54.89	2.4	43140865	three_prime_UTR	Glyma03g36110.1	+	43121410	43141455
Gm03	43240525	43240930	406	189	16	50.85	3.17	43240714	intron	Glyma03g36230.1	+	43240104	43242505
Gm03	43364367	43365121	755	438	29	51.43	3.07	43364805	intron	Glyma03g36390.1	-	43362037	43372956
Gm03	43404224	43404775	552	196	21	54.1	3.04	43404420	intron	Glyma03g36460.1	-	43404107	43410401
Gm03	43420473	43421147	675	198	24	53.85	2.55	43420671	CDS	Glyma03g36480.1	-	43418413	43422613
Gm03	43593391	43594180	790	312	41	55.82	2.62	43593703	intron	Glyma03g36720.1	-	43591630	43595251
Gm03	43757479	43758061	583	164	18	69.33	4.76	43757643	intron	Glyma03g36950.1	+	43747787	43758720
Gm03	43923518	43924323	806	326	26	77.52	3.95	43923844	intron	Glyma03g37240.1	-	43922129	43927884
Gm03	44059919	44060442	524	177	16	64.88	4.23	44060096	intron	Glyma03g37450.1	+	44058098	44066056
Gm03	44235476	44236043	568	189	18	64.33	3.75	44235665	intron	Glyma03g37710.1	-	44234319	44242207
Gm03	44263560	44264180	621	372	21	56.01	2.5	44263932	CDS	Glyma03g37740.1	+	44262600	44264889
Gm03	44269601	44270170	570	381	17	53.38	3.4	44269982	intron	Glyma03g37750.1	+	44265869	44271960
Gm03	44431633	44432089	457	196	16	67.73	4.46	44431829	intron	Glyma03g37970.1	+	44431016	44433936
Gm03	44812805	44813542	738	480	26	53.09	2.06	44813285	intron	Glyma03g38460.1	+	44809059	44815290
Gm03	44825072	44825852	781	383	31	56.8	2.68	44825455	Promoter	Glyma03g38490.1	+	44825569	44829532
Gm03	44869460	44870020	561	385	22	65.82	3.65	44869845	intron	Glyma03g38530.1	+	44867323	44879287
Gm03	45178177	45178860	684	249	22	50.95	3.32	45178426	intron	Glyma03g38910.1	-	45176126	45179418
Gm03	45384192	45384643	452	261	22	109.36	5.56	45384453	Promoter	Glyma03g39220.1	+	45384905	45385473
Gm03	45384983	45385558	576	186	18	67.49	4.61	45385169	CDS	Glyma03g39220.1	+	45384905	45385473
Gm03	45512428	45512882	455	261	20	118.74	5.83	45512689	intron	Glyma03g39440.1	+	45510657	45513654
Gm03	45546563	45547100	538	361	18	72.26	3.9	45546924	CDS	Glyma03g39480.1	-	45545895	45547284
Gm03	45546563	45547100	538	361	18	72.26	3.9	45546924	CDS	Glyma03g39480.2	-	45545895	45547284
Gm03	45580195	45580879	685	315	22	51.24	3.33	45580510	intron	Glyma03g39540.1	-	45577703	45581357
Gm03	45832173	45832744	572	178	16	60.75	2.91	45832351	CDS	Glyma03g39920.1	-	45831507	45834708
Gm03	45838784	45839501	718	449	23	50.9	3.33	45839233	Promoter	Glyma03g39930.1	-	45835537	45839089
Gm03	46013522	46014725	1204	777	44	53.31	2.3	46014299	intron	Glyma03g40210.1	-	46009037	46016693
Gm03	46059912	46060801	890	480	32	52.03	2.57	46060392	intron	Glyma03g40260.1	-	46058425	46061540
Gm03	46236757	46237405	649	458	45	61.76	3.79	46237215	intron	Glyma03g40500.1	+	46234565	46246444
Gm03	46506852	46507461	610	166	20	53.32	2.5	46507018	Promoter	Glyma03g40900.1	+	46507762	46512468
Gm03	46848502	46850164	1663	1234	69	103.51	2.58	46849736	Promoter	Glyma03g41340.1	+	46850026	46852253
Gm03	47015140	47015981	842	475	33	159.17	5	47015615	Promoter	Glyma03g41590.1	+	47016184	47022232
Gm03	47070525	47070948	424	242	16	53.86	2.96	47070767	intron	Glyma03g41670.1	-	47069475	47075082
Gm03	47120758	47121296	539	371	18	52.52	2.56	47121129	CDS	Glyma03g41710.1	+	47118307	47122793
Gm03	47160527	47161130	604	408	24	58.59	2.4	47160935	CDS	Glyma03g41760.1	-	47160653	47166749
Gm03	47394359	47394696	338	169	16	72.3	3.64	47394528	intron	Glyma03g42100.1	+	47393468	47402295
Gm03	47759403	47760590	1188	868	43	91.52	3.82	47760271	intron	Glyma03g42540.1	-	47752097	47760825
Gm03	47773119	47774236	1118	640	37	55.22	3.27	47773759	CDS	Glyma03g42570.1	+	47771904	47774604
scaffold_405	84	1544	1461	1193	159	738.84	6.78	1277	Promoter	Glyma0405s00200.1	-	14	493
scaffold_405	6519	8032	1514	1020	183	380.78	3.07	7539	intron	Glyma0405s00220.1	-	4427	11691
scaffold_405	8212	9621	1410	761	131	118.95	2.13	8973	intron	Glyma0405s00220.1	-	4427	11691
Gm04	15651	16264	614	142	26	58.49	2.17	15793	intron	Glyma04g00200.1	-	7268	22892
Gm04	16702	17986	1285	415	39	58.89	2.97	17117	intron	Glyma04g00200.1	-	7268	22892
Gm04	76530	77150	621	196	34	88.27	3.44	76726	intron	Glyma04g00250.1	+	73019	78194
Gm04	238842	239414	573	383	18	76.87	3.64	239225	CDS	Glyma04g00460.1	-	238590	239521
Gm04	251045	251514	470	174	15	64.6	4.74	251219	intron	Glyma04g00480.1	+	250516	252494
Gm04	251892	252785	894	547	28	54.4	4.09	252439	three_prime_UTR	Glyma04g00480.1	+	250516	252494
Gm04	677151	678212	1062	736	37	94.51	3.38	677887	Promoter	Glyma04g01110.1	+	678168	692217
Gm04	816978	817695	718	457	22	58.44	3.78	817435	three_prime_UTR	Glyma04g01260.1	-	817233	818300
Gm04	1355774	1356372	599	198	24	60.6	3.24	1355972	three_prime_UTR	Glyma04g01980.1	-	1354969	1359167
Gm04	1355774	1356372	599	198	24	60.6	3.24	1355972	CDS	Glyma04g01980.2	-	1354969	1359167
Gm04	1400019	1400813	795	396	23	61.05	4.12	1400415	CDS	Glyma04g02030.1	-	1399464	1405077
Gm04	1400019	1400813	795	396	23	61.05	4.12	1400415	CDS	Glyma04g02030.2	-	1399464	1405077
Gm04	1400019	1400813	795	396	23	61.05	4.12	1400415	three_prime_UTR	Glyma04g02030.3	-	1400339	1405077
Gm04	1468066	1468622	557	362	18	65.98	5	1468428	intron	Glyma04g02120.1	-	1468009	1470670
Gm04	1655601	1656139	539	354	16	65.34	3.64	1655955	Promoter	Glyma04g02380.1	+	1656163	1658109
Gm04	1748470	1749410	941	401	37	75.78	3.4	1748871	intron	Glyma04g02490.1	-	1747219	1751144
Gm04	1876165	1876894	730	294	22	62.08	4	1876459	CDS	Glyma04g02630.1	-	1876279	1878889
Gm04	1973109	1973721	613	335	23	51.37	2.45	1973444	three_prime_UTR	Glyma04g02760.1	+	1972769	1973517
Gm04	2289497	2290731	1235	854	43	53.97	2.59	2290351	intron	Glyma04g03130.1	+	2289119	2295521
Gm04	2311569	2312027	459	186	19	61.11	2.98	2311755	CDS	Glyma04g03160.1	+	2311122	2312983
Gm04	2349347	2350072	726	308	28	96.04	4.21	2349655	five_prime_UTR	Glyma04g03210.1	-	2347045	2349749
Gm04	2426231	2426985	755	256	31	64.93	3.52	2426487	intron	Glyma04g03280.1	+	2424416	2430980
Gm04	3000752	3001514	763	417	26	64.69	3.33	3001169	Promoter	Glyma04g04080.1	+	3001863	3006110
Gm04	3037536	3038064	529	188	16	55.1	3.12	3037724	intron	Glyma04g04150.1	-	3035699	3040536
Gm04	3179844	3181542	1699	1500	54	99.99	2.5	3181344	Promoter	Glyma04g04290.1	+	3182108	3187215
Gm04	3182480	3183615	1136	824	37	84.31	2.9	3183304	CDS	Glyma04g04290.1	+	3182108	3187215
Gm04	3271842	3272423	582	405	17	50.03	3.31	3272247	three_prime_UTR	Glyma04g04400.2	+	3269228	3272303
Gm04	3602733	3603329	597	423	16	56.56	4.32	3603156	Promoter	Glyma04g04840.1	+	3603753	3607384
Gm04	3913923	3915145	1223	1029	58	50.7	2.06	3914952	Promoter	Glyma04g05170.1	-	3912661	3914139
Gm04	3937455	3938574	1120	518	43	62.93	2.33	3937973	Promoter	Glyma04g05190.1	-	3929237	3936975
Gm04	4009326	4010121	796	395	32	70.66	2.69	4009721	Promoter	Glyma04g05260.1	+	4010272	4017609
Gm04	4056732	4057254	523	341	16	51.5	4.12	4057073	intron	Glyma04g05330.1	-	4056521	4061238
Gm04	4189951	4190865	915	406	36	64.98	3.21	4190357	Promoter	Glyma04g05520.1	-	4187811	4190198
Gm04	4236487	4237491	1005	196	40	111.84	3.65	4236683	five_prime_UTR	Glyma04g05580.1	-	4233647	4236774
Gm04	4307353	4308044	692	411	311	432.57	3.07	4307764	intron	Glyma04g05650.1	-	4306244	4309041
Gm04	4332638	4333770	1133	824	46	50.73	2	4333462	intron	Glyma04g05680.2	+	4333112	4336207
Gm04	4339259	4340327	1069	695	39	69.85	3.44	4339954	intron	Glyma04g05690.1	-	4337108	4340725
Gm04	4445122	4445653	532	183	17	65.77	4.39	4445305	intron	Glyma04g05840.1	+	4443686	4447098
Gm04	4536064	4537385	1322	1108	48	53.87	2.74	4537172	intron	Glyma04g05940.1	-	4536452	4537491
Gm04	4537495	4539227	1733	987	62	62.86	2.25	4538482	Promoter	Glyma04g05940.1	-	4536452	4537491
Gm04	4577503	4578299	797	442	22	69.13	4.03	4577945	Promoter	Glyma04g06000.2	-	4576232	4577497
Gm04	4773491	4774742	1252	295	47	102.36	3.76	4773786	Promoter	Glyma04g06240.1	+	4774440	4775808
Gm04	4857596	4858349	754	396	23	54.12	3.11	4857992	five_prime_UTR	Glyma04g06340.1	+	4857963	4858516
Gm04	5031587	5032298	712	404	20	59.21	4.38	5031991	CDS	Glyma04g06570.1	-	5023470	5032318
Gm04	5031587	5032298	712	404	20	59.21	4.38	5031991	five_prime_UTR	Glyma04g06570.2	-	5023470	5032318
Gm04	5245608	5246267	660	478	21	63.55	4.05	5246086	intron	Glyma04g06800.1	+	5244870	5248454
Gm04	5412948	5414994	2047	1435	63	67.7	2	5414383	CDS	Glyma04g06990.1	-	5412043	5417159
Gm04	5550649	5551378	730	541	22	59.44	3.33	5551190	CDS	Glyma04g07140.1	+	5551121	5552011
Gm04	5893763	5894798	1036	565	41	64.86	2.67	5894328	intron	Glyma04g07550.1	+	5894074	5897222
Gm04	5933132	5933712	581	383	16	59.56	4.37	5933515	five_prime_UTR	Glyma04g07580.1	+	5933482	5938859
Gm04	5936279	5937354	1076	613	38	53.72	2.5	5936892	intron	Glyma04g07580.1	+	5933482	5938859
Gm04	5999000	5999795	796	345	35	76.8	3.31	5999345	three_prime_UTR	Glyma04g07660.1	-	5999169	6003235
Gm04	6133248	6134260	1013	402	42	57.71	2.42	6133650	intron	Glyma04g07860.1	-	6130944	6134835
Gm04	6397039	6397524	486	291	22	56.22	3.21	6397330	Promoter	Glyma04g08150.1	-	6393397	6396491
Gm04	6412291	6412640	350	175	18	74.93	3.56	6412466	intron	Glyma04g08180.1	+	6410982	6413726
Gm04	6633338	6634082	745	462	29	104.9	3.61	6633800	intron	Glyma04g08460.1	-	6626815	6638411
Gm04	6658959	6660137	1179	656	46	62.42	3.06	6659615	Promoter	Glyma04g08490.1	+	6659990	6665022
Gm04	6680348	6680835	488	256	16	71.64	4.29	6680604	Promoter	Glyma04g08520.1	+	6681037	6684778
Gm04	6925612	6926154	543	213	28	83.78	3.04	6925825	Promoter	Glyma04g08810.1	+	6926500	6930038
Gm04	7000377	7001003	627	447	22	51.4	2.62	7000824	intron	Glyma04g08890.1	+	6998813	7002347
Gm04	7227429	7228760	1332	576	56	60.6	2.22	7228005	Promoter	Glyma04g09060.1	+	7228632	7229327
Gm04	7392194	7393342	1149	150	38	107.73	3.31	7392344	intron	Glyma04g09230.1	-	7381504	7394651
Gm04	7754157	7755102	946	786	42	84.04	2.7	7754943	CDS	Glyma04g09510.1	-	7748743	7755046
Gm04	8328562	8329969	1408	441	66	61.35	2.15	8329003	intron	Glyma04g10060.1	-	8323118	8329439
Gm04	8419412	8420334	923	363	35	60.5	3.21	8419775	Promoter	Glyma04g10190.1	-	8415675	8419057
Gm04	8429271	8429844	574	396	27	86.33	4.38	8429667	intron	Glyma04g10200.1	-	8426603	8437405
Gm04	8547332	8548069	738	195	28	77.48	2.76	8547527	intron	Glyma04g10320.1	+	8534326	8553261
Gm04	8555282	8556094	813	306	30	57.14	2.69	8555588	five_prime_UTR	Glyma04g10330.1	+	8555564	8560661
Gm04	8558844	8560473	1630	380	53	52.86	2.24	8559224	intron	Glyma04g10330.1	+	8555564	8560661
Gm04	8634671	8635735	1065	495	45	117.8	3.7	8635166	intron	Glyma04g10390.1	-	8617039	8646725
Gm04	8642465	8644377	1913	1221	74	51.39	2.24	8643686	CDS	Glyma04g10390.1	-	8617039	8646725
Gm04	8666590	8667532	943	189	45	85.42	3.5	8666779	five_prime_UTR	Glyma04g10420.1	+	8666755	8670016
Gm04	8668873	8670818	1946	640	83	103.18	3.37	8669513	intron	Glyma04g10420.1	+	8666755	8670016
Gm04	8996534	8997389	856	279	32	61.74	3.85	8996813	three_prime_UTR	Glyma04g10750.1	-	8996663	9001015
Gm04	8996534	8997389	856	279	32	61.74	3.85	8996813	three_prime_UTR	Glyma04g10750.2	-	8996663	9001015
Gm04	8996534	8997389	856	279	32	61.74	3.85	8996813	three_prime_UTR	Glyma04g10750.3	-	8996663	9001015
Gm04	9082864	9083638	775	191	37	109.53	3.29	9083055	intron	Glyma04g10840.1	-	9080934	9083793
Gm04	9434033	9435268	1236	447	50	53.7	2	9434480	intron	Glyma04g11140.1	-	9430364	9435808
Gm04	9502673	9503210	538	203	22	53.65	2.69	9502876	Promoter	Glyma04g11200.1	-	9501784	9502847
Gm04	9505385	9506049	665	356	91	156.31	4.54	9505741	CDS	Glyma04g11210.1	-	9505007	9506168
Gm04	9819431	9820798	1368	921	52	130.86	3.65	9820352	Promoter	Glyma04g11380.1	-	9816145	9819839
Gm04	9984002	9984622	621	467	20	79.63	4.08	9984469	Promoter	Glyma04g11550.1	+	9984664	9998668
Gm04	9996432	9996957	526	199	15	51.28	3.38	9996631	CDS	Glyma04g11550.1	+	9984664	9998668
Gm04	11099333	11099909	577	198	24	53.03	3.25	11099531	CDS	Glyma04g12120.1	+	11095549	11107436
Gm04	11099333	11099909	577	198	24	53.03	3.25	11099531	CDS	Glyma04g12120.2	+	11095549	11107350
Gm04	11123831	11124840	1010	740	37	68.55	2.69	11124571	five_prime_UTR	Glyma04g12150.1	+	11124558	11128520
Gm04	11272082	11272817	736	436	26	92.96	4.12	11272518	Promoter	Glyma04g12300.1	-	11271091	11272039
Gm04	11396521	11397279	759	276	27	77.26	3.83	11396797	Promoter	Glyma04g12360.1	+	11397341	11400725
Gm04	11533131	11534039	909	499	37	109.53	3.64	11533630	CDS	Glyma04g12450.1	+	11529753	11534061
Gm04	14084339	14084974	636	263	19	73.03	5.1	14084602	Promoter	Glyma04g14220.1	-	14083088	14084056
Gm04	14180446	14181380	935	511	34	142.26	6	14180957	intron	Glyma04g14280.1	-	14169054	14188144
Gm04	14969026	14969687	662	463	23	68.6	3.97	14969489	intron	Glyma04g14770.1	+	14963609	14974766
Gm04	15494561	15495107	547	272	20	69.38	3.76	15494833	CDS	Glyma04g15120.1	-	15492106	15496031
Gm04	15586474	15587050	577	291	16	58.58	2.86	15586765	intron	Glyma04g15130.1	-	15582433	15594698
Gm04	16473669	16474605	937	715	32	77.12	3.33	16474384	CDS	Glyma04g15590.1	+	16474332	16477425
Gm04	17361890	17362464	575	179	16	60.35	3.64	17362069	intron	Glyma04g16270.1	-	17359111	17362903
Gm04	17464204	17464858	655	242	22	98.21	4.37	17464446	CDS	Glyma04g16350.1	-	17462209	17465211
Gm04	17464204	17464858	655	242	22	98.21	4.37	17464446	CDS	Glyma04g16350.2	-	17462289	17465211
Gm04	17540543	17541542	1000	615	43	91.52	3.93	17541158	intron	Glyma04g16400.1	-	17540480	17542743
Gm04	17567708	17568227	520	338	22	56.81	3.46	17568046	Promoter	Glyma04g16410.1	+	17568110	17571023
Gm04	18316117	18316725	609	373	28	166.71	6.56	18316490	three_prime_UTR	Glyma04g17020.1	+	18313535	18316572
Gm04	18496984	18497509	526	243	18	84.6	5.1	18497227	intron	Glyma04g17070.1	-	18494836	18498932
Gm04	19180539	19181137	599	191	16	57.27	2.91	19180730	CDS	Glyma04g17670.1	+	19180112	19180965
Gm04	23895340	23895932	593	172	16	58.02	3.64	23895512	Promoter	Glyma04g20870.1	+	23895959	23897289
Gm04	24415050	24416089	1040	376	433	638.55	3.48	24415426	five_prime_UTR	Glyma04g21360.1	+	24415142	24415961
Gm04	27947572	27948116	545	159	15	54.03	4.37	27947731	intron	Glyma04g24350.1	+	27944255	27959350
Gm04	28107149	28107734	586	235	16	58.92	3.64	28107384	five_prime_UTR	Glyma04g24430.1	-	28091353	28109217
Gm04	29514096	29515801	1706	704	64	89.84	3.67	29514800	CDS	Glyma04g25590.1	-	29511096	29514947
Gm04	31667027	31667583	557	194	18	65.15	4.33	31667221	CDS	Glyma04g27670.1	+	31666813	31683782
Gm04	35447024	35447636	613	424	18	56.47	3.06	35447448	CDS	Glyma04g31220.1	-	35439102	35448979
Gm04	36093240	36093849	610	422	20	67.62	5	36093662	CDS	Glyma04g31770.1	-	36089931	36093900
Gm04	36610513	36611056	544	353	16	55.85	2.6	36610866	intron	Glyma04g32180.1	+	36610567	36614166
Gm04	36612006	36613058	1053	659	34	83.66	2.56	36612665	intron	Glyma04g32180.1	+	36610567	36614166
Gm04	37096365	37096974	610	197	18	53.58	3.53	37096562	Promoter	Glyma04g32420.1	+	37096628	37098558
Gm04	37131042	37131788	747	361	27	52.64	3.6	37131403	CDS	Glyma04g32440.1	-	37128543	37133121
Gm04	37349878	37350923	1046	289	47	200.49	5	37350167	three_prime_UTR	Glyma04g32540.1	-	37349971	37355311
Gm04	37354030	37355548	1519	1063	50	51.06	1.9	37355093	CDS	Glyma04g32540.1	-	37349971	37355311
Gm04	37442135	37442577	443	187	16	61.27	3.98	37442322	intron	Glyma04g32570.1	+	37433435	37446699
Gm04	37661845	37662724	880	573	38	182.38	6.41	37662418	Promoter	Glyma04g32680.1	+	37662428	37670895
Gm04	37694207	37694721	515	189	15	54.14	3.45	37694396	Promoter	Glyma04g32690.1	+	37695062	37699224
Gm04	38083248	38084255	1008	335	52	62.54	2.81	38083583	Promoter	Glyma04g32870.1	+	38083595	38087423
Gm04	38519918	38521936	2019	997	82	77.94	2.78	38520915	CDS	Glyma04g33080.1	+	38520684	38530636
Gm04	38778090	38778993	904	449	38	72.29	3.79	38778539	Promoter	Glyma04g33270.1	-	38776825	38778184
Gm04	38847111	38848244	1134	198	56	70.12	2.75	38847309	Promoter	Glyma04g33290.1	+	38847762	38850122
Gm04	38962944	38963551	608	396	30	120.06	4.68	38963340	CDS	Glyma04g33360.1	+	38963154	38965285
Gm04	38963660	38964679	1020	391	35	126.08	4.01	38964051	CDS	Glyma04g33360.1	+	38963154	38965285
Gm04	38962944	38963551	608	396	30	120.06	4.68	38963340	CDS	Glyma04g33360.2	+	38963154	38964419
Gm04	38963660	38964679	1020	391	35	126.08	4.01	38964051	CDS	Glyma04g33360.2	+	38963154	38964419
Gm04	38963660	38964679	1020	391	35	126.08	4.01	38964051	CDS	Glyma04g33360.3	+	38963818	38965285
Gm04	39233862	39234546	685	166	27	81.74	3.35	39234028	intron	Glyma04g33600.1	-	39233036	39236690
Gm04	39396158	39396922	765	423	35	102.79	3	39396581	Promoter	Glyma04g33720.1	-	39394739	39396386
Gm04	39511924	39513049	1126	927	50	72.99	3.38	39512851	intron	Glyma04g33750.1	+	39509681	39514611
Gm04	39657317	39657917	601	193	31	95.94	3.19	39657510	CDS	Glyma04g33880.1	+	39657333	39659913
Gm04	39784869	39785708	840	491	28	51.84	2.5	39785360	five_prime_UTR	Glyma04g33970.1	-	39775897	39785439
Gm04	40096155	40096886	732	487	24	54.59	2.79	40096642	CDS	Glyma04g34120.1	-	40096345	40098162
Gm04	40393634	40394466	833	520	37	75.42	3.33	40394154	Promoter	Glyma04g34260.1	-	40391060	40394000
Gm04	40497492	40498394	903	572	35	63.28	3.75	40498064	three_prime_UTR	Glyma04g34370.1	-	40498047	40504213
Gm04	40881143	40882904	1762	189	55	57.89	2.2	40881332	intron	Glyma04g34690.1	-	40881160	40884095
Gm04	41013753	41014625	873	455	33	79.05	3.49	41014208	Promoter	Glyma04g34790.2	-	41008266	41014058
Gm04	41045757	41046844	1088	392	31	76.79	2.62	41046149	Promoter	Glyma04g34800.1	-	41042988	41046063
Gm04	41258089	41258740	652	239	19	53.29	3.56	41258328	intron	Glyma04g34960.2	-	41250763	41259626
Gm04	41311515	41312135	621	178	20	61.36	2.79	41311693	three_prime_UTR	Glyma04g35040.1	-	41310779	41315848
Gm04	41322294	41323591	1298	844	59	132.98	3.21	41323138	intron	Glyma04g35050.1	+	41322027	41326538
Gm04	41367770	41368356	587	403	21	52.64	2.95	41368173	intron	Glyma04g35080.2	-	41363333	41372439
Gm04	41442201	41442989	789	468	24	82.58	4.6	41442669	intron	Glyma04g35100.1	+	41440671	41448202
Gm04	41444943	41445432	490	248	16	59.31	3.67	41445191	CDS	Glyma04g35100.1	+	41440671	41448202
Gm04	41444943	41445432	490	248	16	59.31	3.67	41445191	CDS	Glyma04g35100.2	+	41443033	41450089
Gm04	41475900	41477293	1394	941	51	59.06	3.55	41476841	CDS	Glyma04g35130.1	-	41476437	41481740
Gm04	41552418	41553784	1367	425	56	53.3	2.86	41552843	CDS	Glyma04g35210.1	+	41546908	41553628
Gm04	41678300	41678808	509	207	23	56.04	2.68	41678507	CDS	Glyma04g35340.1	-	41674778	41679416
Gm04	41766278	41766815	538	287	19	54.67	3.23	41766565	Promoter	Glyma04g35390.1	+	41767363	41771522
Gm04	42050727	42051963	1237	249	45	55.92	2.48	42050976	intron	Glyma04g35650.1	-	42049057	42051132
Gm04	42144963	42147223	2261	1815	94	154.36	3.05	42146778	intron	Glyma04g35710.1	+	42145854	42150906
Gm04	42347984	42349484	1501	299	55	54.6	2.14	42348283	intron	Glyma04g35860.2	+	42346975	42351469
Gm04	42684922	42685616	695	363	29	56.15	3.48	42685285	CDS	Glyma04g36140.1	-	42684729	42685454
Gm04	42733383	42733993	611	419	22	57.34	3.18	42733802	five_prime_UTR	Glyma04g36200.1	-	42731238	42733963
Gm04	42820147	42821055	909	533	32	59.27	2.6	42820680	CDS	Glyma04g36260.1	-	42819880	42823888
Gm04	42821212	42821861	650	380	30	52.27	2.5	42821592	intron	Glyma04g36260.1	-	42819880	42823888
Gm04	43031409	43033107	1699	561	67	63.05	2.27	43031970	five_prime_UTR	Glyma04g36520.1	-	43029601	43031986
Gm04	43087948	43089347	1400	1091	55	64.94	2.74	43089039	intron	Glyma04g36560.1	+	43075580	43090656
Gm04	43421929	43423016	1088	580	44	65.43	3.23	43422509	three_prime_UTR	Glyma04g36930.1	-	43422486	43425696
Gm04	43509105	43509816	712	492	25	74.82	4.23	43509597	intron	Glyma04g37030.1	+	43509230	43512742
Gm04	44001970	44002476	507	383	16	62.16	3.29	44002353	intron	Glyma04g37630.1	+	44000842	44004311
Gm04	44229620	44230602	983	261	43	65.57	2.68	44229881	intron	Glyma04g37780.1	-	44226923	44234601
Gm04	44356936	44357795	860	680	37	54.48	2.35	44357616	Promoter	Glyma04g37900.1	-	44354371	44357255
Gm04	44386985	44387848	864	472	30	50.53	2.69	44387457	three_prime_UTR	Glyma04g37940.1	+	44385792	44387460
Gm04	44458438	44459709	1272	303	39	78.14	3.37	44458741	intron	Glyma04g38040.1	-	44456113	44463057
Gm04	44470679	44472026	1348	1099	48	100.09	3.04	44471778	intron	Glyma04g38050.1	+	44471613	44479305
Gm04	44516392	44517151	760	198	158	241.85	5.2	44516590	intron	Glyma04g38120.1	+	44511524	44524954
Gm04	44670751	44671232	482	187	20	86.82	4.55	44670938	Promoter	Glyma04g38260.1	-	44666485	44670196
Gm04	44831497	44832203	707	293	31	72.9	2.96	44831790	intron	Glyma04g38420.1	+	44827502	44840535
Gm04	44957312	44958490	1179	785	43	65.57	2.32	44958097	intron	Glyma04g38590.1	+	44957860	44971142
Gm04	45038817	45040714	1898	1383	89	92.03	2.25	45040200	Promoter	Glyma04g38670.1	-	45031583	45039695
Gm04	45336040	45337313	1274	379	38	65.56	3.47	45336419	intron	Glyma04g39110.1	-	45332366	45338186
Gm04	45338167	45338869	703	207	30	57.87	3.68	45338374	Promoter	Glyma04g39110.1	-	45332366	45338186
Gm04	45382803	45383856	1054	597	53	90.65	2.78	45383400	Promoter	Glyma04g39140.1	-	45378575	45382914
Gm04	45415865	45416427	563	243	30	50.53	2.01	45416108	intron	Glyma04g39170.1	+	45409889	45416905
Gm04	45743461	45745456	1996	1471	90	51.91	1.96	45744932	CDS	Glyma04g39560.1	-	45744145	45749287
Gm04	45748854	45749615	762	568	29	55.94	3.23	45749422	Promoter	Glyma04g39560.1	-	45744145	45749287
Gm04	45869629	45870336	708	354	26	111.79	3.95	45869983	Promoter	Glyma04g39680.2	+	45870445	45872252
Gm04	45880613	45881752	1140	710	38	78.66	2.73	45881323	intron	Glyma04g39690.1	-	45874625	45881910
Gm04	45906692	45907646	955	395	32	54.95	3.24	45907087	three_prime_UTR	Glyma04g39740.1	-	45906669	45909231
Gm04	45911869	45912505	637	195	20	53.11	2.6	45912064	three_prime_UTR	Glyma04g39750.1	+	45909468	45912143
Gm04	45911869	45912505	637	195	20	53.11	2.6	45912064	three_prime_UTR	Glyma04g39750.2	+	45909428	45912219
Gm04	46022326	46023105	780	499	34	66.22	3	46022825	CDS	Glyma04g39870.1	-	46019776	46024417
Gm04	46182586	46183177	592	398	20	55.87	4	46182984	CDS	Glyma04g40040.1	-	46182586	46184733
Gm04	46304385	46305123	739	252	24	66.95	3.19	46304637	intron	Glyma04g40170.3	+	46303033	46306391
Gm04	46335749	46336314	566	162	16	52.94	3.25	46335911	intron	Glyma04g40220.1	+	46334664	46340991
Gm04	46466758	46467671	914	480	32	54.11	3.08	46467238	three_prime_UTR	Glyma04g40400.2	+	46465911	46467464
Gm04	46944768	46945459	692	407	19	51.77	4.01	46945175	Promoter	Glyma04g41080.1	-	46942447	46945139
Gm04	46974821	46975569	749	441	30	54.14	2.76	46975262	intron	Glyma04g41120.1	-	46970545	46981158
Gm04	47238194	47239100	907	459	33	75.22	3.3	47238653	CDS	Glyma04g41400.1	+	47237316	47242676
Gm04	47656865	47657638	774	400	25	84.04	4.06	47657265	Promoter	Glyma04g41820.1	-	47655615	47656753
Gm04	47729222	47730624	1403	944	57	100.56	2.81	47730166	Promoter	Glyma04g41930.1	+	47730411	47732851
Gm04	47737300	47737860	561	199	129	181.33	3.67	47737499	Promoter	Glyma04g41940.1	-	47734627	47736938
Gm04	47866585	47867474	890	455	30	55.98	2.92	47867040	Promoter	Glyma04g42080.1	-	47863756	47866704
Gm04	47982996	47983629	634	190	25	70.96	3.64	47983186	intron	Glyma04g42190.1	-	47978017	47983878
Gm04	48348778	48349560	783	282	27	98	4.69	48349060	CDS	Glyma04g42660.1	+	48348937	48356846
Gm04	48356346	48357688	1343	404	44	86.26	3.86	48356750	three_prime_UTR	Glyma04g42660.1	+	48348937	48356846
Gm04	48368179	48369342	1164	755	46	191.3	4.38	48368934	Promoter	Glyma04g42680.1	+	48369798	48373255
Gm04	48370476	48371045	570	181	17	59.77	4.03	48370657	intron	Glyma04g42680.1	+	48369798	48373255
Gm04	48392937	48393591	655	252	19	70.41	4.37	48393189	intron	Glyma04g42710.1	-	48391750	48397735
Gm04	48491622	48492536	915	479	42	131.5	4.72	48492101	Promoter	Glyma04g42860.1	-	48487931	48491443
Gm04	48509582	48510302	721	353	20	63.81	4	48509935	CDS	Glyma04g42890.1	-	48508241	48510278
Gm04	48540569	48541589	1021	835	44	52.8	1.94	48541404	CDS	Glyma04g42920.1	-	48540513	48549390
Gm04	48627035	48631714	4680	2959	193	113.47	2.45	48629994	intron	Glyma04g43000.1	-	48629353	48634554
Gm04	49178962	49181593	2632	786	104	136.82	2.77	49179748	intron	Glyma04g43630.1	-	49173255	49182724
Gm04	49193094	49194084	991	221	48	58.76	2.5	49193315	CDS	Glyma04g43640.1	-	49190254	49199906
Gm04	49198080	49199911	1832	884	73	50.52	2.05	49198964	intron	Glyma04g43640.1	-	49190254	49199906
Gm04	49193094	49194084	991	221	48	58.76	2.5	49193315	CDS	Glyma04g43640.2	-	49190254	49199906
Gm04	49193094	49194084	991	221	48	58.76	2.5	49193315	CDS	Glyma04g43640.3	-	49190254	49199908
Gm04	49218324	49219157	834	340	30	78.32	5.42	49218664	five_prime_UTR	Glyma04g43650.2	-	49207108	49218755
Gm04	49214793	49215311	519	190	16	52.06	2.94	49214983	intron	Glyma04g43650.4	-	49207108	49218755
Gm04	49218324	49219157	834	340	30	78.32	5.42	49218664	five_prime_UTR	Glyma04g43650.4	-	49207108	49218755
Gm05	210154	212027	1874	409	69	70.4	2.5	210563	three_prime_UTR	Glyma05g00440.1	+	207820	210596
Gm05	210154	212027	1874	409	69	70.4	2.5	210563	three_prime_UTR	Glyma05g00440.2	+	207820	210596
Gm05	496887	497774	888	606	34	54.46	2.41	497493	Promoter	Glyma05g00860.1	-	494974	496722
Gm05	777112	778697	1586	470	57	69.37	1.86	777582	intron	Glyma05g01230.1	-	774554	784441
Gm05	862864	863489	626	185	22	64	4	863049	Promoter	Glyma05g01340.1	+	863812	867438
Gm05	1129113	1129450	338	169	16	96.47	4.71	1129282	five_prime_UTR	Glyma05g01640.1	-	1127206	1129347
Gm05	1492403	1493912	1510	1230	60	55.6	3.08	1493633	CDS	Glyma05g02070.1	+	1492949	1494364
Gm05	1575826	1576499	674	177	33	69.25	2.5	1576003	Promoter	Glyma05g02150.1	+	1576047	1579360
Gm05	1603564	1604553	990	485	36	65.89	3.11	1604049	intron	Glyma05g02190.1	+	1601423	1606646
Gm05	1620957	1621635	679	498	26	74.91	3.26	1621455	Promoter	Glyma05g02210.1	-	1617535	1620762
Gm05	1845507	1846523	1017	823	55	100.48	3.34	1846330	Promoter	Glyma05g02490.1	-	1843038	1846171
Gm05	1871225	1872329	1105	685	52	75.12	3.05	1871910	intron	Glyma05g02510.1	+	1870330	1875692
Gm05	1963907	1964838	932	500	32	54.55	3.15	1964407	CDS	Glyma05g02570.1	-	1964014	1964838
Gm05	2109400	2109962	563	195	18	78.44	4.37	2109595	five_prime_UTR	Glyma05g02740.1	-	2105748	2109606
Gm05	2109400	2109962	563	195	18	78.44	4.37	2109595	five_prime_UTR	Glyma05g02740.2	-	2105748	2109606
Gm05	2109400	2109962	563	195	18	78.44	4.37	2109595	five_prime_UTR	Glyma05g02740.3	-	2104801	2109606
Gm05	2109400	2109962	563	195	18	78.44	4.37	2109595	five_prime_UTR	Glyma05g02740.4	-	2105748	2109606
Gm05	2133283	2133732	450	250	16	72.61	4	2133533	CDS	Glyma05g02790.1	-	2130710	2134251
Gm05	2333447	2334115	669	389	26	53.86	3.76	2333836	CDS	Glyma05g03060.1	+	2332289	2334207
Gm05	2412632	2413165	534	337	20	74.69	3.89	2412969	Promoter	Glyma05g03140.1	-	2408448	2412710
Gm05	2525772	2527161	1390	1027	53	63.49	2.99	2526799	CDS	Glyma05g03290.1	-	2523992	2526956
Gm05	2820230	2821689	1460	1067	51	52.52	2.27	2821297	intron	Glyma05g03660.6	+	2820723	2827937
Gm05	2875964	2877613	1650	855	80	57.22	2.34	2876819	Promoter	Glyma05g03730.1	-	2871961	2876508
Gm05	3032936	3033550	615	279	28	87.45	3.75	3033215	Promoter	Glyma05g03940.1	-	3028733	3033079
Gm05	3288307	3288915	609	261	21	94.18	5.83	3288568	CDS	Glyma05g04180.2	-	3287295	3289319
Gm05	3411883	3412586	704	394	26	98.07	4.11	3412277	Promoter	Glyma05g04270.1	-	3407598	3412212
Gm05	3958987	3959686	700	313	34	60.46	3.43	3959300	CDS	Glyma05g04770.1	+	3957453	3960265
Gm05	4023220	4024795	1576	1299	80	101.2	2.59	4024519	three_prime_UTR	Glyma05g04870.1	-	4024413	4027077
Gm05	4025382	4027645	2264	971	81	78.51	2.23	4026353	CDS	Glyma05g04870.1	-	4024413	4027077
Gm05	4087790	4088756	967	524	36	53.57	3.1	4088314	Promoter	Glyma05g04910.1	-	4082462	4087336
Gm05	4181453	4182701	1249	828	45	70.56	2.94	4182281	CDS	Glyma05g04960.1	-	4179432	4185289
Gm05	4651355	4653299	1945	1167	86	125.66	2.86	4652522	intron	Glyma05g05320.1	+	4651475	4657255
Gm05	5366057	5367102	1046	637	35	54.22	2.69	5366694	CDS	Glyma05g05830.1	+	5366627	5367178
Gm05	5438133	5438683	551	278	20	57.85	2.86	5438411	CDS	Glyma05g05890.1	-	5436582	5438976
Gm05	5524149	5524778	630	197	32	53.28	2.63	5524346	intron	Glyma05g06000.1	-	5522459	5525132
Gm05	5547735	5549609	1875	1610	70	114.36	2.78	5549345	CDS	Glyma05g06040.1	-	5549246	5549984
Gm05	5680027	5681060	1034	502	40	54.59	2.26	5680529	intron	Glyma05g06090.1	+	5677670	5684326
Gm05	5764024	5764550	527	207	26	140.97	4.88	5764231	intron	Glyma05g06140.1	+	5762283	5767995
Gm05	5764673	5765299	627	435	19	60.37	3.42	5765108	intron	Glyma05g06140.1	+	5762283	5767995
Gm05	5958605	5959125	521	326	18	85.48	4.37	5958931	intron	Glyma05g06220.1	+	5957740	5967271
Gm05	6278196	6279109	914	224	42	105.08	2.96	6278420	intron	Glyma05g06370.1	-	6278269	6279875
Gm05	6414618	6415244	627	165	18	61.47	3.33	6414783	intron	Glyma05g06430.1	-	6411180	6416013
Gm05	6587031	6587716	686	246	24	73.62	3.16	6587277	Promoter	Glyma05g06540.1	+	6587510	6590211
Gm05	7061485	7062106	622	448	18	69.67	3.64	7061933	intron	Glyma05g07020.1	-	7051514	7065084
Gm05	7166765	7167482	718	355	26	95.98	4.12	7167120	CDS	Glyma05g07100.1	-	7165874	7171637
Gm05	7471504	7474113	2610	2146	95	72.78	2.79	7473650	intron	Glyma05g07380.1	+	7470807	7480753
Gm05	7710828	7711464	637	277	24	85.8	3.83	7711105	Promoter	Glyma05g07730.1	-	7703674	7710389
Gm05	7743044	7743590	547	216	18	52.58	3.12	7743260	intron	Glyma05g07750.2	+	7740532	7744903
Gm05	7930718	7932058	1341	855	47	56.83	2.55	7931573	CDS	Glyma05g08000.1	+	7931327	7935938
Gm05	7952395	7953670	1276	652	59	67.24	2.82	7953047	Promoter	Glyma05g08040.1	+	7953907	7972762
Gm05	8010119	8011234	1116	685	53	50.6	2.09	8010804	Promoter	Glyma05g08070.2	+	8011764	8014593
Gm05	8173306	8173880	575	362	24	72.08	3.91	8173668	Promoter	Glyma05g08200.1	-	8166855	8173202
Gm05	8210063	8210616	554	364	16	60.05	2.8	8210427	three_prime_UTR	Glyma05g08240.1	+	8209909	8210599
Gm05	8472541	8473012	472	185	18	54.56	3.69	8472726	intron	Glyma05g08630.1	-	8466972	8476774
Gm05	8475740	8476279	540	196	16	51.35	3.64	8475936	intron	Glyma05g08630.1	-	8466972	8476774
Gm05	8690685	8691390	706	183	26	69.04	3.67	8690868	intron	Glyma05g08810.5	-	8687835	8692149
Gm05	8858400	8859321	922	586	48	92.77	3.14	8858986	intron	Glyma05g09020.1	+	8858519	8874886
Gm05	9055015	9055675	661	336	33	95.77	3.92	9055351	intron	Glyma05g09330.1	-	9052926	9057322
Gm05	12981589	12982162	574	395	18	76.71	4.37	12981984	CDS	Glyma05g12770.1	-	12981662	12984700
Gm05	14670254	14670674	421	182	15	72.84	4.74	14670436	intron	Glyma05g13910.1	-	14669529	14671679
Gm05	15221720	15222522	803	334	28	78.35	4.04	15222054	intron	Glyma05g14330.2	-	15221465	15227880
Gm05	15475604	15476518	915	503	28	88.48	5	15476107	intron	Glyma05g14420.1	+	15473538	15478851
Gm05	15908204	15909023	820	312	28	70.46	3.38	15908516	Promoter	Glyma05g14740.1	+	15909209	15913117
Gm05	16060006	16060647	642	462	22	52.86	2.27	16060468	CDS	Glyma05g14820.1	+	16059973	16061806
Gm05	16197834	16198558	725	324	28	70.46	3.62	16198158	CDS	Glyma05g14870.1	-	16197608	16201264
Gm05	18298732	18299691	960	555	191	368.88	7.22	18299287	five_prime_UTR	Glyma05g16350.1	+	18299207	18301948
Gm05	21842335	21843681	1347	480	62	58.89	2.44	21842815	CDS	Glyma05g18370.1	+	21842492	21842946
Gm05	21864965	21865877	913	497	100	148.48	3.15	21865462	CDS	Glyma05g18380.1	-	21864698	21866816
Gm05	25105700	25106297	598	450	16	57.39	3.64	25106150	intron	Glyma05g20910.1	+	25105320	25106939
Gm05	25856355	25857042	688	357	28	90.13	3.33	25856712	CDS	Glyma05g21280.1	-	25853047	25870086
Gm05	25894184	25895007	824	380	155	245	5.36	25894564	CDS	Glyma05g21350.1	+	25894283	25896785
Gm05	25895220	25895911	692	503	34	94.73	4.37	25895723	CDS	Glyma05g21350.1	+	25894283	25896785
Gm05	26064731	26065530	800	398	26	50.57	3.04	26065129	CDS	Glyma05g21420.1	-	26062196	26066113
Gm05	26120093	26122007	1915	1649	79	133.32	3.1	26121742	intron	Glyma05g21470.1	-	26119016	26125540
Gm05	26122408	26122890	483	283	28	140.13	5.8	26122691	intron	Glyma05g21470.1	-	26119016	26125540
Gm05	26238871	26240144	1274	339	47	115.25	3.18	26239210	five_prime_UTR	Glyma05g21570.1	+	26239137	26256084
Gm05	26244550	26245057	508	344	16	70.02	3.64	26244894	intron	Glyma05g21570.1	+	26239137	26256084
Gm05	26690397	26690955	559	325	18	70.07	3.95	26690722	intron	Glyma05g21800.1	+	26684156	26693179
Gm05	26730070	26731225	1156	810	43	61.78	2.73	26730880	Promoter	Glyma05g21860.1	+	26731439	26733033
Gm05	26742504	26744234	1731	1298	55	190.01	4.7	26743802	intron	Glyma05g21880.1	-	26735816	26753529
Gm05	26849284	26850329	1046	702	46	50.41	1.97	26849986	Promoter	Glyma05g22020.1	-	26848063	26849445
Gm05	26966085	26966630	546	378	16	58.04	3.36	26966463	five_prime_UTR	Glyma05g22060.1	-	26963631	26966760
Gm05	26966085	26966630	546	378	16	58.04	3.36	26966463	five_prime_UTR	Glyma05g22060.2	-	26963631	26966760
Gm05	27530637	27532277	1641	354	70	56.6	2.98	27530991	Promoter	Glyma05g22410.1	+	27531829	27536460
Gm05	27608563	27611231	2669	1705	92	120.38	2.59	27610268	intron	Glyma05g22440.2	+	27607591	27611453
Gm05	27630057	27630623	567	424	18	54.84	2.78	27630481	intron	Glyma05g22450.1	-	27629773	27632380
Gm05	27711603	27712497	895	434	42	75.7	2.88	27712037	five_prime_UTR	Glyma05g22480.1	+	27712005	27715056
Gm05	27714609	27715238	630	439	26	58.49	3.71	27715048	three_prime_UTR	Glyma05g22480.1	+	27712005	27715056
Gm05	27711603	27712497	895	434	42	75.7	2.88	27712037	five_prime_UTR	Glyma05g22480.2	+	27712023	27715056
Gm05	27714609	27715238	630	439	26	58.49	3.71	27715048	three_prime_UTR	Glyma05g22480.2	+	27712023	27715056
Gm05	27971344	27972154	811	333	26	50.95	3.54	27971677	intron	Glyma05g22660.1	-	27968684	27972708
Gm05	28074023	28074836	814	629	27	50.92	2.36	28074652	Promoter	Glyma05g22730.1	+	28074716	28077566
Gm05	28138657	28139667	1011	441	58	82.49	2.5	28139098	Promoter	Glyma05g22750.1	+	28139691	28140986
Gm05	28387355	28387890	536	338	32	76.1	2.97	28387693	CDS	Glyma05g22970.1	+	28386963	28390838
Gm05	28470607	28471796	1190	857	46	89.34	3.46	28471464	Promoter	Glyma05g23020.1	+	28472203	28473860
Gm05	28767741	28768284	544	193	28	80.97	3.15	28767934	five_prime_UTR	Glyma05g23180.1	+	28767866	28770919
Gm05	28797301	28797968	668	195	28	52.45	3	28797496	CDS	Glyma05g23220.1	-	28797210	28800336
Gm05	28903096	28904000	905	426	28	94.71	4.55	28903522	CDS	Glyma05g23280.1	-	28903307	28909609
Gm05	28907856	28908978	1123	186	37	124.28	3.68	28908042	intron	Glyma05g23280.1	-	28903307	28909609
Gm05	29142912	29143465	554	196	17	51.91	3.24	29143108	Promoter	Glyma05g23530.1	-	29140648	29143107
Gm05	29752144	29753056	913	377	32	54.23	3.08	29752521	intron	Glyma05g23890.1	-	29750689	29753701
Gm05	29933014	29933743	730	351	22	73.93	4.52	29933365	CDS	Glyma05g24050.1	+	29933278	29943397
Gm05	29933014	29933743	730	351	22	73.93	4.52	29933365	CDS	Glyma05g24050.2	+	29933278	29943397
Gm05	29936079	29936965	887	532	30	61.14	3.04	29936611	intron	Glyma05g24050.2	+	29933278	29943397
Gm05	30158988	30159861	874	438	28	61.82	4.29	30159426	intron	Glyma05g24130.1	-	30154288	30160146
Gm05	30197479	30198521	1043	488	51	157.4	4.8	30197967	intron	Glyma05g24150.1	-	30191032	30198197
Gm05	30225203	30225910	708	385	38	116.88	3.96	30225588	CDS	Glyma05g24190.1	-	30225065	30225773
Gm05	30293183	30294951	1769	1114	70	119.84	3.04	30294297	intron	Glyma05g24200.1	-	30292513	30294434
Gm05	30585188	30585805	618	188	20	86.84	5.1	30585376	Promoter	Glyma05g24400.1	-	30575683	30584899
Gm05	30580323	30581450	1128	621	49	97.57	2.93	30580944	intron	Glyma05g24400.2	-	30575683	30584737
Gm05	30942736	30943528	793	273	25	53.44	2.87	30943009	Promoter	Glyma05g24740.1	+	30943628	30944480
Gm05	30961710	30962496	787	443	28	106.35	5.56	30962153	intron	Glyma05g24760.1	+	30960277	30968901
Gm05	30970353	30970961	609	196	21	52.07	3.04	30970549	CDS	Glyma05g24770.1	-	30970388	30975901
Gm05	30995538	30995997	460	232	16	58.41	2.27	30995770	Promoter	Glyma05g24790.1	-	30988209	30995449
Gm05	31029686	31030572	887	687	35	56.86	3	31030373	intron	Glyma05g24830.1	+	31029529	31034586
Gm05	31056939	31057615	677	459	28	70.46	2.99	31057398	Promoter	Glyma05g24880.1	+	31058299	31060160
Gm05	31057716	31058513	798	199	32	57.15	3.1	31057915	Promoter	Glyma05g24880.1	+	31058299	31060160
Gm05	31061967	31062534	568	264	30	52.02	2.82	31062231	intron	Glyma05g24890.1	+	31061080	31066318
Gm05	31117075	31117844	770	296	28	57.95	3.64	31117371	three_prime_UTR	Glyma05g24950.1	-	31117359	31120868
Gm05	31185331	31185881	551	238	22	86.69	3.86	31185569	intron	Glyma05g25020.1	-	31185187	31187196
Gm05	31206539	31207198	660	358	30	83.1	2.71	31206897	Promoter	Glyma05g25050.1	+	31207772	31209814
Gm05	31216332	31217431	1100	589	46	59.02	3.68	31216921	intron	Glyma05g25060.1	-	31214878	31217561
Gm05	31324607	31325399	793	301	37	90.27	2.81	31324908	intron	Glyma05g25200.1	-	31324025	31327869
Gm05	31347261	31347872	612	435	19	59.33	3.89	31347696	intron	Glyma05g25210.2	-	31334469	31353373
Gm05	31351580	31352102	523	229	18	52.9	3	31351809	intron	Glyma05g25210.2	-	31334469	31353373
Gm05	31380011	31380679	669	237	24	65.8	2.86	31380248	Promoter	Glyma05g25250.1	-	31378810	31379651
Gm05	31454776	31455683	908	577	33	67.95	3.33	31455353	intron	Glyma05g25320.4	-	31452166	31458158
Gm05	31526003	31526951	949	215	42	62.65	2.35	31526218	Promoter	Glyma05g25420.1	+	31526430	31528517
Gm05	31541627	31544702	3076	347	149	54.1	1.86	31541974	CDS	Glyma05g25430.1	+	31539394	31542183
Gm05	31872106	31873247	1142	642	48	64.17	2.69	31872748	intron	Glyma05g25800.3	-	31871754	31873887
Gm05	31966791	31967857	1067	742	47	84.88	3.06	31967533	three_prime_UTR	Glyma05g25910.1	-	31967389	31971730
Gm05	32006618	32007052	435	189	20	61.55	3.53	32006807	CDS	Glyma05g25970.1	+	32006635	32013010
Gm05	32109705	32111295	1591	646	72	137.49	3.3	32110351	intron	Glyma05g26100.1	+	32109349	32117588
Gm05	32212142	32212907	766	533	34	63.15	3.19	32212675	CDS	Glyma05g26200.1	-	32212584	32212907
Gm05	32325655	32326018	364	182	16	59.1	3.51	32325837	CDS	Glyma05g26340.1	+	32325252	32326147
Gm05	32452214	32453332	1119	744	51	61.6	2.63	32452958	Promoter	Glyma05g26500.1	-	32450941	32452716
Gm05	32452214	32453332	1119	744	51	61.6	2.63	32452958	Promoter	Glyma05g26510.1	+	32453194	32454372
Gm05	32544179	32546117	1939	1560	86	89.53	2.24	32545739	intron	Glyma05g26620.1	+	32545023	32549079
Gm05	32737435	32738527	1093	747	42	70.33	3.57	32738182	intron	Glyma05g26820.1	-	32731856	32740932
Gm05	32928213	32929013	801	452	30	113.39	4.12	32928665	Promoter	Glyma05g27040.1	-	32925866	32928429
Gm05	33103192	33103910	719	454	23	52.07	2.9	33103646	intron	Glyma05g27240.1	+	33101846	33110656
Gm05	33188437	33188994	558	183	23	87.52	4.28	33188620	intron	Glyma05g27280.1	+	33188135	33190658
Gm05	33387792	33390382	2591	974	117	59.66	1.81	33388766	intron	Glyma05g27470.1	+	33388554	33391194
Gm05	33397306	33398711	1406	543	225	94.85	4.91	33397849	intron	Glyma05g27480.1	+	33395607	33405084
Gm05	33584097	33585434	1338	1151	42	69.64	3.33	33585248	CDS	Glyma05g27690.1	+	33580744	33586455
Gm05	33775633	33778056	2424	792	101	155.19	2.95	33776425	CDS	Glyma05g27910.1	-	33771409	33781101
Gm05	33775633	33778056	2424	792	101	155.19	2.95	33776425	CDS	Glyma05g27910.2	-	33771409	33779522
Gm05	33805578	33806413	836	406	22	72.54	5.1	33805984	intron	Glyma05g27950.1	+	33805181	33808367
Gm05	33946878	33947909	1032	534	42	79.08	3.21	33947412	three_prime_UTR	Glyma05g28060.1	-	33947222	33949510
Gm05	33959569	33960063	495	191	18	57.28	4	33959760	Promoter	Glyma05g28070.1	+	33960056	33967912
Gm05	34112532	34113628	1097	561	167	221.98	6.51	34113093	Promoter	Glyma05g28240.1	-	34104907	34112627
Gm05	34164541	34165299	759	566	28	65	2.98	34165107	intron	Glyma05g28320.1	-	34164580	34167284
Gm05	34260440	34261452	1013	188	34	56.93	2.81	34260628	intron	Glyma05g28440.1	-	34253878	34261536
Gm05	34338472	34339157	686	347	23	91.25	5.78	34338819	Promoter	Glyma05g28520.1	+	34339209	34349103
Gm05	34543262	34543905	644	448	24	86.43	4.44	34543710	Promoter	Glyma05g28780.1	+	34544608	34548152
Gm05	34556681	34557232	552	391	17	61.24	3.64	34557072	intron	Glyma05g28790.1	+	34550084	34558310
Gm05	34633367	34633910	544	350	18	56.83	3.28	34633717	CDS	Glyma05g28930.1	-	34633026	34635790
Gm05	34895294	34896367	1074	562	52	63.91	2.52	34895856	Promoter	Glyma05g29230.1	-	34894241	34894983
Gm05	34944732	34945707	976	605	33	66.76	2.88	34945337	Promoter	Glyma05g29280.1	-	34944089	34945069
Gm05	35037948	35038646	699	444	30	69.48	3.68	35038392	CDS	Glyma05g29400.1	+	35038329	35039636
Gm05	35114266	35117499	3234	923	141	66.76	1.97	35115189	intron	Glyma05g29530.1	+	35114800	35126639
Gm05	35183886	35184418	533	308	26	72.84	3.05	35184194	three_prime_UTR	Glyma05g29630.1	-	35184063	35186695
Gm05	35203908	35207666	3759	2743	187	63.72	1.98	35206651	intron	Glyma05g29650.1	+	35201618	35210401
Gm05	35276756	35279756	3001	1985	151	123.74	2.19	35278741	Promoter	Glyma05g29770.1	-	35273466	35278198
Gm05	35313293	35315005	1713	1143	71	69.39	2.6	35314436	CDS	Glyma05g29820.1	-	35307072	35316693
Gm05	35313293	35315005	1713	1143	71	69.39	2.6	35314436	CDS	Glyma05g29820.2	-	35307072	35316693
Gm05	35313293	35315005	1713	1143	71	69.39	2.6	35314436	CDS	Glyma05g29820.3	-	35309655	35316693
Gm05	35313293	35315005	1713	1143	71	69.39	2.6	35314436	CDS	Glyma05g29820.4	-	35312503	35316693
Gm05	35614075	35614889	815	536	29	52.5	2.56	35614611	CDS	Glyma05g30190.1	-	35609241	35619523
Gm05	35734759	35735853	1095	459	59	51.05	2.5	35735218	Promoter	Glyma05g30350.1	+	35735565	35737452
Gm05	36404927	36405428	502	305	16	63.95	3.33	36405232	intron	Glyma05g31270.1	-	36401019	36419700
Gm05	36616914	36618412	1499	491	50	63.9	2.59	36617405	intron	Glyma05g31500.1	-	36617227	36618880
Gm05	36762150	36762666	517	133	20	67.89	4	36762283	Promoter	Glyma05g31650.1	-	36760439	36762086
Gm05	36874389	36875090	702	194	28	54.46	2.86	36874583	Promoter	Glyma05g31840.1	+	36875173	36879620
Gm05	36895116	36895973	858	444	41	82.98	3.74	36895560	CDS	Glyma05g31860.1	+	36895481	36897487
Gm05	37107860	37108306	447	283	16	63.24	2.94	37108143	Promoter	Glyma05g32140.1	+	37108629	37111188
Gm05	37124012	37124433	422	256	15	60.82	3.73	37124268	Promoter	Glyma05g32150.1	+	37124649	37129553
Gm05	37151495	37152261	767	348	26	57.86	2.24	37151843	intron	Glyma05g32180.2	-	37149966	37152718
Gm05	37316957	37318167	1211	450	49	67.98	2.66	37317407	CDS	Glyma05g32390.1	-	37316940	37318130
Gm05	37452456	37452990	535	179	16	64.36	3.57	37452635	Promoter	Glyma05g32520.3	+	37453411	37457006
Gm05	37590012	37590831	820	397	29	129.32	6.19	37590409	intron	Glyma05g32760.1	-	37590100	37591778
Gm05	37712116	37712951	836	279	30	69.48	3.52	37712395	Promoter	Glyma05g32930.1	+	37712647	37718203
Gm05	37781757	37782395	639	199	22	53.28	4.09	37781956	CDS	Glyma05g33010.1	-	37781851	37786620
Gm05	37878997	37879876	880	342	33	57.43	2.41	37879339	Promoter	Glyma05g33140.2	-	37872419	37879029
Gm05	38056572	38057189	618	444	22	67.19	3.57	38057016	intron	Glyma05g33390.1	-	38054900	38057127
Gm05	38132968	38134431	1464	190	65	86.64	2.86	38133158	intron	Glyma05g33500.1	-	38131414	38134061
Gm05	38145306	38145987	682	486	32	53.61	2.57	38145792	intron	Glyma05g33510.2	+	38135560	38147066
Gm05	38167786	38168894	1109	515	56	65.51	2.38	38168301	intron	Glyma05g33540.2	+	38166893	38170476
Gm05	38223638	38224885	1248	814	42	85.02	2.69	38224452	Promoter	Glyma05g33600.1	+	38224837	38225508
Gm05	38460564	38461331	768	436	20	66.14	4.37	38461000	five_prime_UTR	Glyma05g33980.1	+	38460744	38465660
Gm05	38546605	38547402	798	630	29	60.89	2.71	38547235	CDS	Glyma05g34120.1	+	38541005	38549739
Gm05	38541868	38542864	997	543	36	74.18	3.96	38542411	intron	Glyma05g34120.2	+	38541005	38549739
Gm05	38546605	38547402	798	630	29	60.89	2.71	38547235	CDS	Glyma05g34120.2	+	38541005	38549739
Gm05	38546605	38547402	798	630	29	60.89	2.71	38547235	CDS	Glyma05g34120.3	+	38541005	38549739
Gm05	38546605	38547402	798	630	29	60.89	2.71	38547235	CDS	Glyma05g34120.4	+	38541005	38549739
Gm05	38561082	38562105	1024	322	36	50.92	2.5	38561404	Promoter	Glyma05g34140.1	-	38557720	38560670
Gm05	38723605	38725410	1806	1592	65	62.1	2.18	38725197	intron	Glyma05g34330.1	+	38709189	38728511
Gm05	38793017	38793634	618	427	18	54.43	3.01	38793444	Promoter	Glyma05g34470.1	-	38790733	38792656
Gm05	38983146	38983992	847	462	29	106.03	5.73	38983608	three_prime_UTR	Glyma05g34750.1	+	38980715	38983720
Gm05	38990009	38990613	605	322	20	81.01	4.03	38990331	intron	Glyma05g34760.1	+	38987764	38992141
Gm05	39083532	39084114	583	410	16	59.3	4.37	39083942	Promoter	Glyma05g34880.1	+	39084764	39089448
Gm05	39339419	39339801	383	191	16	57.03	3.64	39339610	Promoter	Glyma05g35260.1	-	39333176	39339359
Gm05	39344808	39345645	838	535	34	58	2.35	39345343	three_prime_UTR	Glyma05g35280.1	-	39345272	39356662
Gm05	39353240	39354502	1263	772	57	105.05	3.23	39354012	intron	Glyma05g35280.1	-	39345272	39356662
Gm05	39370530	39371383	854	371	26	51.69	2.82	39370901	Promoter	Glyma05g35300.1	-	39368825	39370294
Gm05	39604194	39604907	714	562	31	98.47	3.41	39604756	intron	Glyma05g35610.1	-	39603062	39607046
Gm05	39905332	39905899	568	162	20	53.24	2.79	39905494	three_prime_UTR	Glyma05g35970.1	-	39905019	39907923
Gm05	39988678	39989297	620	348	21	52.76	3.37	39989026	Promoter	Glyma05g36070.1	-	39978189	39988734
Gm05	40012035	40012845	811	446	24	74.09	5	40012481	Promoter	Glyma05g36110.1	+	40012637	40014110
Gm05	40218904	40219599	696	428	32	78.38	3.57	40219332	three_prime_UTR	Glyma05g36380.1	+	40217737	40219797
Gm05	40318172	40319118	947	569	30	55.76	2.65	40318741	intron	Glyma05g36500.2	-	40317677	40323225
Gm05	40593828	40594529	702	502	30	94.72	4.95	40594330	CDS	Glyma05g36840.1	-	40588108	40594460
Gm05	40823552	40824466	915	442	26	51.11	2.5	40823994	three_prime_UTR	Glyma05g37190.1	+	40820876	40824182
Gm05	41586206	41587266	1061	486	38	54.15	2.83	41586692	CDS	Glyma05g38200.1	-	41586227	41586703
Gm05	41640301	41642888	2588	2140	124	98.83	3.41	41642441	intron	Glyma05g38260.1	+	41641430	41645132
Gm05	41669216	41670423	1208	659	51	63.9	2.88	41669875	intron	Glyma05g38290.1	+	41668901	41673387
Gm05	41684005	41685970	1966	627	89	182.56	4.18	41684632	intron	Glyma05g38310.1	+	41682254	41693825
Gm05	41774328	41774933	606	408	21	51.49	3.01	41774736	intron	Glyma05g38410.2	+	41774363	41778444
Gm05	41922309	41923066	758	276	24	53.51	3.81	41922585	CDS	Glyma05g38580.1	-	41922155	41924539
Gm06	2231	2945	715	218	33	154.07	6.47	2449	five_prime_UTR	Glyma06g00200.1	+	1706	9964
Gm06	7842	8669	828	300	27	78.34	3.37	8142	intron	Glyma06g00200.1	+	1706	9964
Gm06	2231	2945	715	218	33	154.07	6.47	2449	five_prime_UTR	Glyma06g00200.2	+	1783	7636
Gm06	124429	126148	1720	1148	78	75.89	2.25	125577	three_prime_UTR	Glyma06g00340.1	-	125527	126730
Gm06	124429	126148	1720	1148	78	75.89	2.25	125577	three_prime_UTR	Glyma06g00340.2	-	125527	126730
Gm06	138293	139660	1368	228	50	80.4	2.24	138521	intron	Glyma06g00370.1	-	137647	143051
Gm06	222822	223480	659	445	24	57.8	3.03	223267	CDS	Glyma06g00490.1	-	220941	225143
Gm06	222822	223480	659	445	24	57.8	3.03	223267	CDS	Glyma06g00490.2	-	220941	225129
Gm06	358599	359132	534	184	16	51.29	4.19	358783	three_prime_UTR	Glyma06g00640.1	-	358445	359679
Gm06	399093	399602	510	334	20	54.72	2.55	399427	CDS	Glyma06g00700.1	-	399360	401240
Gm06	492905	493364	460	272	24	87.33	4	493177	intron	Glyma06g00860.1	+	492631	498931
Gm06	544763	545348	586	405	18	69.47	3.42	545168	Promoter	Glyma06g00960.1	+	546135	549428
Gm06	861152	861882	731	358	20	56.92	3.44	861510	Promoter	Glyma06g01380.1	+	862110	866190
Gm06	1207352	1208063	712	456	25	112.2	5.1	1207808	CDS	Glyma06g01920.1	-	1205322	1209791
Gm06	1229694	1229979	286	143	16	84.6	3.14	1229837	Promoter	Glyma06g01940.1	-	1227728	1229182
Gm06	1261072	1261626	555	180	18	59.3	3.45	1261252	CDS	Glyma06g01980.1	+	1259660	1263925
Gm06	1261072	1261626	555	180	18	59.3	3.45	1261252	five_prime_UTR	Glyma06g01980.2	+	1260718	1263925
Gm06	1545752	1546312	561	175	19	64.21	3.2	1545927	intron	Glyma06g02320.1	-	1540336	1549106
Gm06	1611766	1612410	645	253	18	59.7	4.03	1612019	five_prime_UTR	Glyma06g02410.1	+	1611916	1615312
Gm06	1611766	1612410	645	253	18	59.7	4.03	1612019	five_prime_UTR	Glyma06g02410.2	+	1611916	1615312
Gm06	1611766	1612410	645	253	18	59.7	4.03	1612019	five_prime_UTR	Glyma06g02410.3	+	1611916	1615312
Gm06	1737576	1738200	625	246	24	68.01	4.09	1737822	Promoter	Glyma06g02600.1	+	1738126	1747657
Gm06	1761591	1762326	736	359	25	108.11	5.83	1761950	three_prime_UTR	Glyma06g02620.1	-	1761921	1762543
Gm06	1838001	1839019	1019	524	38	97.84	4.84	1838525	Promoter	Glyma06g02730.1	-	1837329	1837579
Gm06	2100788	2102304	1517	426	60	69.05	2.28	2101214	CDS	Glyma06g03020.1	-	2101102	2104405
Gm06	2165251	2166090	840	314	39	115.26	4	2165565	five_prime_UTR	Glyma06g03080.1	+	2165533	2168891
Gm06	2185868	2186635	768	464	28	57.37	3.21	2186332	three_prime_UTR	Glyma06g03110.1	-	2186283	2187590
Gm06	2549878	2551317	1440	981	54	76.12	2.76	2550859	three_prime_UTR	Glyma06g03630.1	+	2547739	2550983
Gm06	2712762	2713232	471	297	18	69.31	3.3	2713059	Promoter	Glyma06g03880.1	-	2709720	2712262
Gm06	2766439	2766939	501	196	15	59.97	4.01	2766635	Promoter	Glyma06g03970.1	+	2766861	2773014
Gm06	3083481	3084069	589	161	19	51.08	3.39	3083642	intron	Glyma06g04410.1	-	3077015	3084475
Gm06	3346118	3347431	1314	891	42	65.93	3.33	3347009	CDS	Glyma06g04730.1	+	3346875	3348916
Gm06	3354855	3355531	677	182	22	65.01	3.28	3355037	three_prime_UTR	Glyma06g04740.1	-	3354854	3355687
Gm06	3544429	3545232	804	247	27	61.6	2.82	3544676	Promoter	Glyma06g05010.1	+	3545123	3546578
Gm06	3552261	3553304	1044	744	31	111.43	4.74	3553005	CDS	Glyma06g05020.1	-	3549141	3554747
Gm06	3552261	3553304	1044	744	31	111.43	4.74	3553005	CDS	Glyma06g05020.2	-	3549141	3554747
Gm06	3552261	3553304	1044	744	31	111.43	4.74	3553005	CDS	Glyma06g05020.3	-	3549141	3554747
Gm06	3552261	3553304	1044	744	31	111.43	4.74	3553005	CDS	Glyma06g05020.4	-	3549141	3554747
Gm06	3552261	3553304	1044	744	31	111.43	4.74	3553005	CDS	Glyma06g05020.5	-	3549141	3554747
Gm06	3552261	3553304	1044	744	31	111.43	4.74	3553005	CDS	Glyma06g05020.6	-	3549141	3554747
Gm06	3552261	3553304	1044	744	31	111.43	4.74	3553005	CDS	Glyma06g05020.7	-	3549141	3554747
Gm06	3552261	3553304	1044	744	31	111.43	4.74	3553005	CDS	Glyma06g05020.8	-	3549141	3554747
Gm06	3573289	3573733	445	299	20	115.93	5.56	3573588	Promoter	Glyma06g05050.1	+	3574295	3575733
Gm06	3788793	3789764	972	775	32	112.6	4.14	3789568	Promoter	Glyma06g05300.1	+	3789712	3790709
Gm06	3820976	3821374	399	199	15	50.11	3.79	3821175	CDS	Glyma06g05350.1	-	3817091	3822273
Gm06	3901175	3902178	1004	635	37	101.05	3.81	3901810	Promoter	Glyma06g05480.1	+	3901930	3905685
Gm06	3924381	3924958	578	284	20	62.44	3.16	3924665	intron	Glyma06g05500.1	+	3921729	3926917
Gm06	3955867	3956501	635	393	19	73.18	3.64	3956260	CDS	Glyma06g05520.1	+	3948147	3957494
Gm06	4102093	4102549	457	193	18	73.87	4.49	4102286	Promoter	Glyma06g05740.1	-	4100838	4101520
Gm06	4106316	4106861	546	186	17	69.34	5.07	4106502	Promoter	Glyma06g05750.1	+	4107012	4108417
Gm06	4198023	4198621	599	281	18	63.08	3.9	4198304	three_prime_UTR	Glyma06g05860.1	+	4195635	4198382
Gm06	4198023	4198621	599	281	18	63.08	3.9	4198304	three_prime_UTR	Glyma06g05860.2	+	4195647	4198382
Gm06	4292343	4293219	877	450	34	53.52	2.7	4292793	Promoter	Glyma06g05990.1	+	4293651	4295576
Gm06	4347969	4348776	808	327	26	58.68	3.33	4348296	Promoter	Glyma06g06080.1	-	4343794	4348292
Gm06	4367412	4368766	1355	405	48	50.37	2.58	4367817	intron	Glyma06g06100.1	-	4366205	4368054
Gm06	4396933	4397971	1039	329	36	83.89	2.79	4397262	Promoter	Glyma06g06130.1	-	4394714	4397255
Gm06	4414439	4415171	733	274	28	79.98	3.27	4414713	Promoter	Glyma06g06160.1	-	4412453	4413790
Gm06	4462478	4463031	554	369	18	56.47	3.32	4462847	CDS	Glyma06g06230.1	-	4458284	4464098
Gm06	4462478	4463031	554	369	18	56.47	3.32	4462847	CDS	Glyma06g06230.2	-	4458284	4463065
Gm06	4462478	4463031	554	369	18	56.47	3.32	4462847	CDS	Glyma06g06230.3	-	4458284	4464098
Gm06	4462478	4463031	554	369	18	56.47	3.32	4462847	CDS	Glyma06g06230.4	-	4458284	4464098
Gm06	4462478	4463031	554	369	18	56.47	3.32	4462847	CDS	Glyma06g06230.5	-	4458284	4464098
Gm06	4469539	4470113	575	340	70	68.65	2.23	4469879	CDS	Glyma06g06240.1	+	4469642	4474904
Gm06	4481247	4481896	650	239	26	88.36	4	4481486	CDS	Glyma06g06250.1	-	4476742	4482497
Gm06	4514542	4515131	590	347	24	72.62	4.04	4514889	three_prime_UTR	Glyma06g06300.1	+	4513603	4515060
Gm06	4602371	4604033	1663	853	53	89.13	2.61	4603224	intron	Glyma06g06440.2	+	4601993	4604003
Gm06	4610701	4611240	540	361	26	64.85	2.7	4611062	Promoter	Glyma06g06450.1	-	4609250	4610402
Gm06	4615929	4617009	1081	654	36	78.89	3.27	4616583	Promoter	Glyma06g06460.1	-	4612198	4616370
Gm06	4619137	4619991	855	382	31	50.84	3.15	4619519	Promoter	Glyma06g06470.1	+	4620094	4624445
Gm06	4685789	4686337	549	318	18	56.47	2.74	4686107	CDS	Glyma06g06570.1	+	4685754	4693037
Gm06	4685789	4686337	549	318	18	56.47	2.74	4686107	five_prime_UTR	Glyma06g06570.2	+	4685743	4693037
Gm06	4782008	4782579	572	374	17	62.73	4.55	4782382	Promoter	Glyma06g06700.1	+	4783332	4784153
Gm06	5629089	5629396	308	154	16	55.31	2.56	5629243	Promoter	Glyma06g07690.1	+	5629779	5633156
Gm06	5999630	6000470	841	345	27	52.21	2.69	5999975	Promoter	Glyma06g08170.1	+	6000780	6005290
Gm06	6048112	6048600	489	289	18	51.42	2.75	6048401	intron	Glyma06g08230.2	-	6046516	6050577
Gm06	6102994	6104166	1173	302	38	73.88	3.17	6103296	intron	Glyma06g08360.1	+	6102949	6105628
Gm06	6203883	6204490	608	320	28	51.71	2.71	6204203	intron	Glyma06g08530.1	-	6196568	6207806
Gm06	6363728	6364498	771	468	28	82.06	4.5	6364196	CDS	Glyma06g08720.1	+	6361658	6364480
Gm06	6363728	6364498	771	468	28	82.06	4.5	6364196	three_prime_UTR	Glyma06g08720.2	+	6361658	6364480
Gm06	6363728	6364498	771	468	28	82.06	4.5	6364196	CDS	Glyma06g08720.3	+	6361658	6364480
Gm06	6363728	6364498	771	468	28	82.06	4.5	6364196	CDS	Glyma06g08720.4	+	6361658	6364480
Gm06	6383988	6384546	559	233	18	55.98	3.89	6384221	Promoter	Glyma06g08750.1	-	6380513	6384150
Gm06	6460377	6460945	569	199	22	55.14	2.48	6460576	Promoter	Glyma06g08850.1	+	6460870	6466617
Gm06	6552205	6552826	622	184	20	84.23	4.29	6552389	Promoter	Glyma06g08980.1	+	6552402	6556378
Gm06	6746589	6747153	565	368	24	134.25	5.8	6746957	intron	Glyma06g09150.1	+	6745619	6749598
Gm06	6820149	6820951	803	404	24	62.92	3.33	6820553	CDS	Glyma06g09270.1	+	6818788	6823329
Gm06	6926732	6927260	529	177	17	51.09	3.61	6926909	three_prime_UTR	Glyma06g09390.1	+	6924926	6927015
Gm06	7147417	7148927	1511	312	50	58.14	2.88	7147729	CDS	Glyma06g09580.1	-	7141438	7154284
Gm06	7158027	7158924	898	286	34	53.15	2.76	7158313	intron	Glyma06g09590.2	-	7156112	7164248
Gm06	7683266	7683958	693	358	22	75.98	5	7683624	intron	Glyma06g10190.1	-	7679814	7683727
Gm06	7833161	7834558	1398	327	56	121.8	3.2	7833488	intron	Glyma06g10340.1	+	7830611	7834895
Gm06	7944608	7945388	781	375	30	63.43	3.9	7944983	five_prime_UTR	Glyma06g10470.1	+	7944922	7946821
Gm06	8106269	8107927	1659	924	51	119.77	3.21	8107193	three_prime_UTR	Glyma06g10730.2	+	8106150	8107197
Gm06	8204421	8205354	934	265	36	63.06	3.23	8204686	five_prime_UTR	Glyma06g10830.4	-	8199290	8204829
Gm06	8249070	8250225	1156	612	55	56.05	2.38	8249682	CDS	Glyma06g10880.1	-	8248485	8249761
Gm06	8309546	8310252	707	303	28	54.47	2.7	8309849	CDS	Glyma06g10960.1	-	8308855	8310196
Gm06	8385216	8385612	397	198	16	52.25	3.64	8385414	Promoter	Glyma06g11010.1	-	8383222	8385123
Gm06	8442444	8443303	860	469	33	72.23	2.86	8442913	CDS	Glyma06g11070.1	-	8440426	8444250
Gm06	8478547	8478947	401	198	16	55.83	3.35	8478745	intron	Glyma06g11120.1	+	8469468	8483404
Gm06	8487969	8489584	1616	460	52	77.15	2.87	8488429	Promoter	Glyma06g11130.1	-	8484084	8487905
Gm06	8639181	8639669	489	293	23	51.37	3.26	8639474	CDS	Glyma06g11280.1	+	8638857	8641087
Gm06	8710549	8712019	1471	982	55	145.96	3.81	8711531	Promoter	Glyma06g11360.1	+	8712119	8712663
Gm06	9120988	9121704	717	180	30	55.21	2.67	9121168	three_prime_UTR	Glyma06g11820.1	-	9120976	9124136
Gm06	9168130	9168655	526	375	18	53.24	3.03	9168505	intron	Glyma06g11860.1	+	9163766	9169239
Gm06	9429795	9430479	685	496	24	53.26	3	9430291	five_prime_UTR	Glyma06g12210.1	-	9424410	9430301
Gm06	9448655	9449234	580	191	16	58.73	3.6	9448846	CDS	Glyma06g12260.1	+	9448620	9453860
Gm06	9448655	9449234	580	191	16	58.73	3.6	9448846	CDS	Glyma06g12260.2	+	9448620	9453860
Gm06	9555586	9556354	769	517	30	52.76	2.45	9556103	intron	Glyma06g12380.1	+	9554145	9557128
Gm06	9798660	9800036	1377	530	49	116.87	3.26	9799190	intron	Glyma06g12630.1	+	9792446	9800447
Gm06	9858213	9859458	1246	234	43	57.14	2.14	9858447	intron	Glyma06g12690.1	-	9857373	9858966
Gm06	9972798	9973290	493	190	18	54.85	3.86	9972988	CDS	Glyma06g12770.1	+	9968604	9976997
Gm06	10075142	10075648	507	312	20	57.18	3.04	10075454	intron	Glyma06g12930.1	+	10070689	10075956
Gm06	10235368	10236219	852	441	24	76.44	5.37	10235809	Promoter	Glyma06g13100.3	+	10236053	10239483
Gm06	10278400	10279309	910	543	37	51.2	2.27	10278943	three_prime_UTR	Glyma06g13130.1	+	10273466	10278956
Gm06	10278400	10279309	910	543	37	51.2	2.27	10278943	three_prime_UTR	Glyma06g13130.2	+	10273466	10278956
Gm06	10402674	10403227	554	377	22	76.56	4.02	10403051	CDS	Glyma06g13250.1	+	10400386	10403892
Gm06	10558836	10559485	650	347	20	61.89	3.53	10559183	five_prime_UTR	Glyma06g13410.1	-	10553485	10559358
Gm06	10747940	10748715	776	365	24	92.38	4.94	10748305	three_prime_UTR	Glyma06g13630.1	-	10748100	10753183
Gm06	10747940	10748715	776	365	24	92.38	4.94	10748305	three_prime_UTR	Glyma06g13630.2	-	10748214	10752276
Gm06	10747940	10748715	776	365	24	92.38	4.94	10748305	three_prime_UTR	Glyma06g13630.3	-	10748100	10752276
Gm06	10907880	10908499	620	197	21	92.32	4.74	10908077	Promoter	Glyma06g13790.1	-	10906215	10907882
Gm06	10992277	10992812	536	130	18	82.88	3.64	10992407	Promoter	Glyma06g13910.1	+	10992898	10993634
Gm06	11189645	11190235	591	189	16	56.25	3.55	11189834	five_prime_UTR	Glyma06g14190.1	+	11189686	11198356
Gm06	11189645	11190235	591	189	16	56.25	3.55	11189834	five_prime_UTR	Glyma06g14190.2	+	11189686	11198356
Gm06	11194105	11194721	617	345	22	96.48	6.08	11194450	intron	Glyma06g14190.2	+	11189686	11198356
Gm06	11385783	11386629	847	659	36	85.97	3.46	11386442	CDS	Glyma06g14500.1	-	11384952	11389663
Gm06	11518262	11519106	845	394	26	74.76	3.47	11518656	CDS	Glyma06g14690.1	-	11517781	11521093
Gm06	11533896	11534610	715	419	28	84.16	3.77	11534315	intron	Glyma06g14720.1	+	11533467	11536200
Gm06	11614660	11615193	534	362	15	55.45	3.28	11615022	Promoter	Glyma06g14820.4	+	11615532	11617448
Gm06	12394983	12396739	1757	1452	75	59.87	2.5	12396435	Promoter	Glyma06g15750.1	-	12394053	12395833
Gm06	12430734	12431805	1072	511	50	55.01	2.25	12431245	Promoter	Glyma06g15820.1	+	12431769	12449239
Gm06	12496327	12496901	575	391	16	50.63	3.83	12496718	Promoter	Glyma06g15880.1	+	12496956	12500085
Gm06	12556208	12557743	1536	881	58	54.01	2.06	12557089	intron	Glyma06g15980.1	-	12553135	12557522
Gm06	12571803	12573323	1521	1011	56	75.59	4.15	12572814	Promoter	Glyma06g16010.1	+	12573384	12575209
Gm06	12618723	12619673	951	264	39	50.63	2.35	12618987	intron	Glyma06g16080.2	-	12615591	12620634
Gm06	12759886	12760725	840	561	33	65.77	3.03	12760447	intron	Glyma06g16230.1	+	12752521	12761572
Gm06	12966571	12967475	905	470	32	52.65	3.38	12967041	intron	Glyma06g16570.2	+	12963505	12969143
Gm06	13811252	13811948	697	499	20	58.91	3.66	13811751	intron	Glyma06g17460.2	-	13810260	13814600
Gm06	13888209	13890789	2581	1906	107	68.12	1.95	13890115	three_prime_UTR	Glyma06g17530.1	+	13887653	13890521
Gm06	13980383	13982107	1725	1199	90	117.15	2.44	13981582	Promoter	Glyma06g17610.1	-	13979347	13980956
Gm06	14135226	14135816	591	310	28	62.02	3.87	14135536	intron	Glyma06g17780.1	+	14131385	14135945
Gm06	14189147	14189929	783	359	36	62.69	2.7	14189506	Promoter	Glyma06g17840.1	+	14190115	14191612
Gm06	14258405	14258981	577	349	25	52.19	2.41	14258754	CDS	Glyma06g17930.1	-	14258397	14261533
Gm06	14258405	14258981	577	349	25	52.19	2.41	14258754	three_prime_UTR	Glyma06g17930.2	-	14258397	14261533
Gm06	14258405	14258981	577	349	25	52.19	2.41	14258754	three_prime_UTR	Glyma06g17930.4	-	14258397	14261533
Gm06	14469683	14470758	1076	191	41	53	2.22	14469874	intron	Glyma06g18140.1	-	14463780	14479886
Gm06	14587528	14588208	681	488	22	78.4	3.77	14588016	intron	Glyma06g18220.1	+	14577076	14603783
Gm06	14601932	14602690	759	258	27	69	3.08	14602190	intron	Glyma06g18220.1	+	14577076	14603783
Gm06	14632687	14633741	1055	743	48	93.88	3.62	14633430	Promoter	Glyma06g18290.1	+	14634011	14644057
Gm06	14985968	14986812	845	408	33	66.93	3.65	14986376	CDS	Glyma06g18720.1	-	14985847	14986465
Gm06	15175512	15176887	1376	967	54	62.75	2.44	15176479	intron	Glyma06g18890.1	-	15175386	15181572
Gm06	15319509	15320313	805	382	30	58.24	2.31	15319891	intron	Glyma06g19090.1	-	15319681	15320635
Gm06	15350308	15351063	756	301	26	64.85	3.31	15350609	intron	Glyma06g19130.1	-	15341973	15364501
Gm06	15436895	15438138	1244	490	58	99.21	3.04	15437385	intron	Glyma06g19240.1	-	15436863	15440329
Gm06	15538135	15539678	1544	194	53	170.49	3.82	15538329	Promoter	Glyma06g19320.1	+	15538912	15552127
Gm06	15895642	15896480	839	441	32	85.6	4.09	15896083	Promoter	Glyma06g19600.1	+	15896899	15897585
Gm06	16145111	16146414	1304	406	56	60.43	2.99	16145517	intron	Glyma06g19800.1	+	16142548	16155369
Gm06	16175732	16176539	808	386	26	74.71	3.31	16176118	intron	Glyma06g19830.1	+	16175799	16181334
Gm06	16475407	16476211	805	327	25	66.93	3.33	16475734	intron	Glyma06g20100.1	-	16466396	16476965
Gm06	16810637	16811212	576	379	30	91.21	3.96	16811016	intron	Glyma06g20390.1	+	16806832	16813538
Gm06	16940063	16941111	1049	631	35	75.41	2.73	16940694	three_prime_UTR	Glyma06g20540.1	-	16940399	16942505
Gm06	17178790	17179528	739	268	25	89.34	4.37	17179058	Promoter	Glyma06g20800.1	+	17179898	17181621
Gm06	17553680	17554122	443	181	16	50.63	2.95	17553861	Promoter	Glyma06g21120.1	+	17554232	17559397
Gm06	17567130	17568791	1662	1342	69	154.75	3.15	17568472	Promoter	Glyma06g21130.2	-	17565201	17567895
Gm06	17840138	17841020	883	348	24	65.23	4.38	17840486	intron	Glyma06g21290.1	-	17838579	17841229
Gm06	17891895	17892884	990	575	32	63.8	2.71	17892470	CDS	Glyma06g21310.1	+	17891152	17894946
Gm06	17933235	17934874	1640	1253	63	101.12	2.68	17934488	intron	Glyma06g21360.1	-	17933480	17937248
Gm06	18100916	18102611	1696	866	98	326.49	5.53	18101782	CDS	Glyma06g21540.1	+	18101735	18102105
Gm06	18297761	18298342	582	455	16	52.83	4	18298216	Promoter	Glyma06g21730.1	-	18295870	18297700
Gm06	18361447	18361980	534	340	16	56.75	3.23	18361787	intron	Glyma06g21790.1	-	18359370	18366907
Gm06	18421703	18422319	617	435	23	56.44	2.61	18422138	intron	Glyma06g21830.1	+	18405451	18424266
Gm06	18616407	18618209	1803	227	66	59.81	2.42	18616634	intron	Glyma06g21970.1	-	18608663	18622486
Gm06	18644943	18646040	1098	733	40	53.23	2.37	18645676	CDS	Glyma06g22000.1	-	18645122	18650768
Gm06	18876627	18877786	1160	782	43	111.72	3.26	18877409	intron	Glyma06g22130.1	+	18875393	18881609
Gm06	18880004	18881099	1096	455	40	55.69	2.93	18880459	intron	Glyma06g22130.1	+	18875393	18881609
Gm06	18956408	18957372	965	198	36	62.79	2.59	18956606	five_prime_UTR	Glyma06g22210.1	-	18953109	18956996
Gm06	18956408	18957372	965	198	36	62.79	2.59	18956606	five_prime_UTR	Glyma06g22210.2	-	18953109	18956996
Gm06	19049782	19050350	569	376	16	51.62	2.56	19050158	five_prime_UTR	Glyma06g22250.1	-	19042377	19050270
Gm06	19072574	19073066	493	184	16	55.39	2.92	19072758	intron	Glyma06g22260.1	-	19071092	19074147
Gm06	19124673	19125539	867	339	32	52.99	2.89	19125012	intron	Glyma06g22320.1	-	19120534	19129886
Gm06	19127482	19128945	1464	475	53	100.89	2.85	19127957	CDS	Glyma06g22320.1	-	19120534	19129886
Gm06	19209196	19209668	473	179	16	75.79	5.1	19209375	five_prime_UTR	Glyma06g22410.1	+	19209268	19212886
Gm06	19209196	19209668	473	179	16	75.79	5.1	19209375	five_prime_UTR	Glyma06g22410.2	+	19209268	19212886
Gm06	19254095	19254767	673	496	25	78.13	3.87	19254591	Promoter	Glyma06g22440.1	+	19255475	19258722
Gm06	19378330	19379489	1160	963	40	57.63	2.22	19379293	Promoter	Glyma06g22650.1	+	19379835	19385044
Gm06	19468960	19470446	1487	911	62	87.23	2.81	19469871	Promoter	Glyma06g22730.1	+	19470144	19474113
Gm06	19503676	19505031	1356	648	61	134.44	3.21	19504324	intron	Glyma06g22750.1	-	19495105	19504571
Gm06	19770131	19771354	1224	379	43	61.23	2.52	19770510	intron	Glyma06g22870.1	-	19758882	19774996
Gm06	20105811	20106639	829	437	30	79.08	2.83	20106248	intron	Glyma06g23070.1	+	20103454	20109432
Gm06	20346526	20348061	1536	1076	54	54.19	3.06	20347602	CDS	Glyma06g23250.1	+	20347305	20348265
Gm06	20576526	20577153	628	396	18	56.47	4.4	20576922	intron	Glyma06g23400.2	-	20568264	20578612
Gm06	20742664	20743346	683	316	31	87.77	3.62	20742980	CDS	Glyma06g23470.1	+	20742770	20745597
Gm06	20880343	20881363	1021	693	41	62.28	2.74	20881036	five_prime_UTR	Glyma06g23560.1	+	20880940	20885892
Gm06	20907316	20907817	502	197	20	106.09	6.43	20907513	intron	Glyma06g23580.1	-	20904315	20913967
Gm06	22156793	22157674	882	392	30	72.57	4.29	22157185	three_prime_UTR	Glyma06g24600.1	-	22156872	22164234
Gm06	22160623	22161396	774	439	25	55.32	3.33	22161062	intron	Glyma06g24600.1	-	22156872	22164234
Gm06	22227167	22228970	1804	816	59	116.73	4.16	22227983	intron	Glyma06g24640.1	+	22227545	22240805
Gm06	22497642	22498591	950	430	32	108.65	6.67	22498072	five_prime_UTR	Glyma06g24770.1	+	22498007	22500060
Gm06	22677429	22678571	1143	967	33	75.32	2.78	22678396	intron	Glyma06g24870.1	+	22668339	22681114
Gm06	30168656	30169128	473	199	16	75.79	4.37	30168855	intron	Glyma06g30840.1	-	30166161	30169092
Gm06	30698399	30698779	381	190	90	135.33	2.52	30698589	intron	Glyma06g31120.2	-	30694314	30704531
Gm06	35082153	35082668	516	183	16	61.83	3.33	35082336	intron	Glyma06g33880.1	-	35078300	35090703
Gm06	37371244	37372392	1149	192	39	148.3	3.95	37371436	intron	Glyma06g35560.1	-	37362463	37373510
Gm06	37403900	37404472	573	429	15	50.6	2.91	37404329	CDS	Glyma06g35580.1	-	37397972	37410599
Gm06	37403900	37404472	573	429	15	50.6	2.91	37404329	CDS	Glyma06g35580.2	-	37397972	37410599
Gm06	38066622	38067370	749	449	28	68.94	3.04	38067071	CDS	Glyma06g36060.1	+	38066126	38067321
Gm06	38140629	38141230	602	412	18	56.47	3.01	38141041	intron	Glyma06g36130.2	-	38135173	38150525
Gm06	38151012	38152181	1170	255	39	58.48	3.08	38151267	Promoter	Glyma06g36130.3	-	38135173	38150525
Gm06	38314399	38315161	763	419	24	52.01	3.3	38314818	Promoter	Glyma06g36210.1	-	38310575	38314642
Gm06	38719151	38719706	556	237	18	79.56	5.1	38719388	CDS	Glyma06g36530.1	-	38718548	38719939
Gm06	39124493	39125143	651	451	24	55.29	2.92	39124944	three_prime_UTR	Glyma06g36770.1	+	39123609	39125212
Gm06	40064518	40065255	738	217	25	87.64	3.69	40064735	CDS	Glyma06g37520.1	+	40063196	40068324
Gm06	40703587	40704247	661	381	18	64.49	3.64	40703968	CDS	Glyma06g37960.1	+	40703863	40707709
Gm06	40928070	40928692	623	192	20	60.1	2.76	40928262	Promoter	Glyma06g38100.1	+	40928752	40931877
Gm06	41308036	41308828	793	198	29	112.43	4.38	41308234	CDS	Glyma06g38410.1	+	41306760	41309127
Gm06	41483325	41484550	1226	460	42	50.41	1.91	41483785	intron	Glyma06g38530.1	-	41482560	41484525
Gm06	41498629	41499900	1272	479	38	80.36	2.38	41499108	Promoter	Glyma06g38540.1	+	41499765	41501169
Gm06	41614072	41614548	477	137	16	75.1	4.74	41614209	Promoter	Glyma06g38610.1	+	41614872	41617590
Gm06	42334823	42335309	487	290	16	52.53	2.78	42335113	Promoter	Glyma06g39560.1	+	42335678	42337084
Gm06	42421000	42421382	383	191	15	83.22	5.47	42421191	Promoter	Glyma06g39620.1	+	42421322	42425626
Gm06	42505295	42505982	688	469	27	62.38	2.63	42505764	CDS	Glyma06g39710.1	-	42500788	42505990
Gm06	42579009	42579788	780	337	30	65.92	2.39	42579346	CDS	Glyma06g39740.1	+	42578301	42590548
Gm06	42662989	42663519	531	189	18	60.14	3.89	42663178	CDS	Glyma06g39760.1	-	42662651	42670091
Gm06	43061764	43062598	835	290	37	62.09	2.58	43062054	Promoter	Glyma06g40000.1	+	43062430	43066156
Gm06	43081916	43082512	597	198	20	51.05	2.86	43082114	intron	Glyma06g40020.1	-	43078606	43083022
Gm06	43134844	43135807	964	182	31	67.2	2.41	43135026	CDS	Glyma06g40050.1	+	43129960	43135867
Gm06	43181655	43182723	1069	422	44	90.17	3.33	43182077	intron	Glyma06g40110.1	+	43180554	43183826
Gm06	43241935	43242918	984	559	32	77.1	4	43242494	CDS	Glyma06g40130.1	+	43235000	43242953
Gm06	43294398	43295292	895	465	30	70.79	3.33	43294863	CDS	Glyma06g40170.1	+	43291716	43294988
Gm06	43522788	43523271	484	209	22	50.42	2.67	43522997	Promoter	Glyma06g40370.1	-	43518971	43522438
Gm06	43603259	43604026	768	401	34	94.73	2.83	43603660	Promoter	Glyma06g40480.1	+	43603841	43607957
Gm06	43619475	43620621	1147	704	57	132.86	3.32	43620179	CDS	Glyma06g40490.1	-	43616427	43621771
Gm06	43725332	43726394	1063	532	41	66.02	3.79	43725864	CDS	Glyma06g40560.1	-	43723700	43727215
Gm06	43971957	43972475	519	153	17	64.5	3.24	43972110	CDS	Glyma06g40780.1	-	43967782	43972127
Gm06	43999655	44002679	3025	2214	134	111.71	3.12	44001869	CDS	Glyma06g40820.1	+	44001679	44005124
Gm06	44062905	44063533	629	304	26	58.49	3.33	44063209	intron	Glyma06g40850.1	+	44058073	44064864
Gm06	44109216	44110320	1105	639	50	112.12	2.86	44109855	CDS	Glyma06g40880.1	-	44109664	44112899
Gm06	44479732	44480695	964	568	36	81.27	3.81	44480300	Promoter	Glyma06g41190.1	-	44473850	44479566
Gm06	44518643	44519706	1064	231	48	102.27	2.78	44518874	CDS	Glyma06g41230.1	-	44514876	44519085
Gm06	44543439	44544141	703	198	36	78.49	2.73	44543637	CDS	Glyma06g41260.1	+	44541977	44544108
Gm06	45086877	45088225	1349	391	48	55.69	2.5	45087268	Promoter	Glyma06g41790.1	+	45087576	45089209
Gm06	45108974	45109570	597	293	18	65.15	4.64	45109267	Promoter	Glyma06g41830.1	+	45109852	45110665
Gm06	45194109	45195292	1184	467	58	75.41	1.79	45194576	intron	Glyma06g41930.1	-	45184458	45194786
Gm06	45357573	45358923	1351	884	61	64.76	2.44	45358457	CDS	Glyma06g42140.1	+	45353789	45358639
Gm06	45414829	45415781	953	279	41	196.03	5.08	45415108	CDS	Glyma06g42200.1	+	45415101	45416104
Gm06	45422165	45423249	1085	677	42	88.52	3.59	45422842	Promoter	Glyma06g42210.1	+	45423042	45427438
Gm06	45536848	45538056	1209	381	41	90.75	3.46	45537229	intron	Glyma06g42310.1	-	45532610	45543577
Gm06	45538645	45539344	700	458	28	114.85	5.26	45539103	intron	Glyma06g42310.1	-	45532610	45543577
Gm06	45539464	45540343	880	686	31	71.16	2.95	45540150	intron	Glyma06g42310.1	-	45532610	45543577
Gm06	45567000	45568409	1410	996	54	53.14	2.35	45567996	CDS	Glyma06g42320.1	-	45566722	45570001
Gm06	45641473	45643049	1577	532	64	137.29	3.94	45642005	intron	Glyma06g42370.1	-	45634080	45643653
Gm06	45946647	45947289	643	338	18	58.32	3.95	45946985	CDS	Glyma06g42660.1	-	45946963	45949628
Gm06	45963985	45964658	674	317	18	62.86	5.1	45964302	intron	Glyma06g42690.1	-	45962973	45964547
Gm06	46182052	46183623	1572	469	53	67.81	2.19	46182521	Promoter	Glyma06g42880.1	-	46173557	46181828
Gm06	46225158	46225537	380	190	18	68.74	3.93	46225348	Promoter	Glyma06g42920.3	+	46225612	46232422
Gm06	46414984	46415883	900	640	33	50.68	2.32	46415624	intron	Glyma06g43060.1	-	46414048	46419510
Gm06	46570111	46571471	1361	366	704	469.49	3.42	46570477	intron	Glyma06g43550.1	-	46567034	46572070
Gm06	46593060	46594099	1040	636	36	101.49	3.66	46593696	intron	Glyma06g43590.1	+	46592565	46595438
Gm06	46779391	46780353	963	548	37	64.97	2.14	46779939	CDS	Glyma06g43750.1	+	46777606	46780244
Gm06	46809925	46813091	3167	2664	121	88.02	2.76	46812589	intron	Glyma06g43790.1	-	46811615	46815961
Gm06	46855804	46856193	390	195	15	61.99	4.17	46855999	intron	Glyma06g43840.1	+	46852316	46859085
Gm06	46910803	46911446	644	291	25	67.39	2.68	46911094	intron	Glyma06g43930.1	+	46908193	46914011
Gm06	46911449	46912075	627	193	22	51.4	2.62	46911642	intron	Glyma06g43930.1	+	46908193	46914011
Gm06	46981905	46982636	732	538	32	68.83	2.79	46982443	intron	Glyma06g44010.1	+	46980632	46983406
Gm06	47012065	47013138	1074	363	51	75.98	2.75	47012428	CDS	Glyma06g44030.1	+	47011442	47014918
Gm06	47046404	47047058	655	459	23	57.7	4.21	47046863	Promoter	Glyma06g44060.1	-	47045824	47046660
Gm06	47080351	47080999	649	195	27	76.3	3.46	47080546	Promoter	Glyma06g44100.1	+	47081096	47084174
Gm06	47123662	47124350	689	273	24	73.16	3.95	47123935	intron	Glyma06g44170.1	-	47122951	47124212
Gm06	47204433	47205385	953	410	33	64.03	2.54	47204843	Promoter	Glyma06g44270.1	+	47205459	47209457
Gm06	47206418	47207831	1414	1072	48	65.07	2.23	47207490	intron	Glyma06g44270.2	+	47205807	47209457
Gm06	47409369	47410465	1097	830	46	58.99	2.49	47410199	Promoter	Glyma06g44500.1	+	47410423	47411640
Gm06	47496729	47498295	1567	711	76	95.63	2.18	47497440	intron	Glyma06g44630.1	+	47494503	47498197
Gm06	47706017	47707254	1238	805	46	53.03	3.65	47706822	intron	Glyma06g44890.1	+	47705442	47714237
Gm06	47707539	47708138	600	240	18	65.15	4.67	47707779	intron	Glyma06g44890.1	+	47705442	47714237
Gm06	47749254	47750774	1521	624	64	74.39	2.44	47749878	intron	Glyma06g44950.1	+	47748871	47758340
Gm06	47841918	47842658	741	351	24	55.68	3.33	47842269	intron	Glyma06g45050.1	+	47840174	47847284
Gm06	47839098	47839651	554	192	20	82.49	3.75	47839290	Promoter	Glyma06g45050.2	+	47840174	47845917
Gm06	48278780	48279716	937	374	32	66.17	3.06	48279154	Promoter	Glyma06g45540.1	-	48276739	48278236
Gm06	48354553	48355763	1211	925	37	61.25	2.62	48355478	Promoter	Glyma06g45610.1	-	48351284	48355361
Gm06	48533004	48534084	1081	164	32	58	2.16	48533168	Promoter	Glyma06g45800.1	-	48527669	48532767
Gm06	48988382	48988978	597	184	20	53.47	2.94	48988566	Promoter	Glyma06g46340.1	-	48987251	48988278
Gm06	49335024	49337868	2845	1266	121	85.73	1.97	49336290	CDS	Glyma06g46750.1	+	49335169	49337364
Gm06	49339768	49341335	1568	859	97	61.75	1.64	49340627	intron	Glyma06g46760.1	+	49337936	49341320
Gm06	49362410	49363021	612	413	28	55.5	2.52	49362823	CDS	Glyma06g46800.1	-	49361632	49364430
Gm06	49378269	49379886	1618	872	69	56.73	3.14	49379141	CDS	Glyma06g46830.1	+	49377578	49380331
Gm06	49387352	49389275	1924	1272	92	101.37	3.25	49388624	five_prime_UTR	Glyma06g46850.1	-	49384614	49388709
Gm06	49430383	49432955	2573	542	136	114.88	2.51	49430925	CDS	Glyma06g46890.1	+	49429658	49431738
Gm06	49435783	49441191	5409	5218	244	91.4	1.93	49441001	CDS	Glyma06g46910.1	-	49440743	49447606
Gm06	49466170	49470361	4192	727	194	92.64	2.4	49466897	intron	Glyma06g46930.1	+	49460947	49469736
Gm06	49532582	49533372	791	553	42	74.23	2.92	49533135	intron	Glyma06g46990.1	+	49529838	49535950
Gm06	49597433	49598740	1308	1091	55	51.46	1.96	49598524	intron	Glyma06g47090.1	-	49597137	49602049
Gm06	49704000	49705414	1415	1028	55	76.16	2.81	49705028	intron	Glyma06g47200.1	-	49702684	49708131
Gm06	49811666	49812305	640	178	23	53.87	3.95	49811844	intron	Glyma06g47320.1	+	49811567	49813787
Gm06	49843455	49847321	3867	1903	140	54.96	2.2	49845358	Promoter	Glyma06g47370.1	-	49842436	49845136
Gm06	49912417	49913045	629	440	26	79.98	3.15	49912857	Promoter	Glyma06g47460.1	+	49913467	49916448
Gm06	49961543	49962766	1224	621	51	56.06	2.08	49962164	Promoter	Glyma06g47540.1	-	49953729	49961844
Gm06	49999915	50001403	1489	505	54	55.55	2.21	50000420	three_prime_UTR	Glyma06g47600.1	+	49997400	50000460
Gm06	50039146	50041448	2303	1866	96	52.21	2.09	50041012	CDS	Glyma06g47640.1	+	50038608	50043544
Gm06	50069096	50070656	1561	1130	68	80.04	2.76	50070226	intron	Glyma06g47670.1	+	50069464	50074288
Gm06	50100209	50102291	2083	1799	114	77.51	2.27	50102008	Promoter	Glyma06g47690.1	-	50097439	50101076
Gm06	50155850	50156447	598	419	18	52.86	2.86	50156269	CDS	Glyma06g47750.1	-	50154457	50158689
Gm06	50363320	50363867	548	186	18	50.83	3.06	50363506	intron	Glyma06g48020.1	+	50362521	50364590
Gm06	50387463	50387985	523	185	16	55.94	3.75	50387648	intron	Glyma06g48070.1	-	50383275	50390998
Gm06	50465832	50466559	728	344	26	51.64	3.6	50466176	intron	Glyma06g48190.3	+	50462107	50468959
Gm06	50518450	50519416	967	773	44	88.2	2.98	50519223	Promoter	Glyma06g48260.1	-	50514434	50518901
Gm06	50555679	50558320	2642	365	95	85.87	2.5	50556044	intron	Glyma06g48290.1	+	50549732	50559181
Gm07	31234	32967	1734	927	73	71.93	2.44	32161	intron	Glyma07g00220.1	+	28811	33454
Gm07	93614	94836	1223	313	45	91.01	2.45	93927	Promoter	Glyma07g00280.1	+	94699	102415
Gm07	100472	101636	1165	321	41	65.22	3.01	100793	intron	Glyma07g00280.1	+	94699	102415
Gm07	101802	102967	1166	431	48	106.47	3.5	102233	three_prime_UTR	Glyma07g00280.1	+	94699	102415
Gm07	128043	128853	811	457	36	97.72	3.59	128500	CDS	Glyma07g00330.1	+	128033	136460
Gm07	258114	259443	1330	1025	47	115.44	3.33	259139	CDS	Glyma07g00540.1	+	258643	261239
Gm07	258114	259443	1330	1025	47	115.44	3.33	259139	CDS	Glyma07g00550.1	-	259099	259308
Gm07	396670	397609	940	599	38	110.16	4.13	397269	Promoter	Glyma07g00730.1	-	391760	396469
Gm07	557221	557912	692	352	23	50.04	2.95	557573	Promoter	Glyma07g00970.2	-	554282	557412
Gm07	831263	832191	929	430	37	65.08	2.24	831693	Promoter	Glyma07g01310.1	-	827311	830898
Gm07	839950	840877	928	592	32	57.79	2.22	840542	intron	Glyma07g01330.1	+	840260	843850
Gm07	1175712	1176306	595	188	18	57.96	3.64	1175900	Promoter	Glyma07g01780.1	+	1176629	1179840
Gm07	1596779	1597318	540	296	18	69.71	3.8	1597075	Promoter	Glyma07g02320.1	+	1597386	1598332
Gm07	1658370	1658998	629	310	18	58	3.85	1658680	intron	Glyma07g02420.1	+	1656790	1660097
Gm07	1673254	1673789	536	387	20	62.3	2.92	1673641	intron	Glyma07g02460.1	-	1671721	1676848
Gm07	1720983	1721532	550	354	16	63.77	4.37	1721337	Promoter	Glyma07g02540.1	-	1716369	1721234
Gm07	1852707	1854514	1808	1397	68	52.66	3.06	1854104	CDS	Glyma07g02730.1	+	1853234	1854775
Gm07	1852707	1854514	1808	1397	68	52.66	3.06	1854104	CDS	Glyma07g02730.2	+	1853343	1854775
Gm07	1900102	1900567	466	195	21	53.61	3.65	1900297	intron	Glyma07g02790.1	+	1898593	1901569
Gm07	2036332	2042984	6653	1297	303	143.16	2.41	2037629	intron	Glyma07g02990.1	-	2035960	2038849
Gm07	2112114	2113157	1044	403	38	67.44	2.69	2112517	intron	Glyma07g03050.1	+	2112155	2114358
Gm07	2127370	2128043	674	278	25	100.17	4.69	2127648	Promoter	Glyma07g03060.1	-	2123873	2126839
Gm07	2234607	2235642	1036	436	39	87.6	3.12	2235043	Promoter	Glyma07g03180.1	+	2235169	2242655
Gm07	2245274	2246412	1139	610	326	290.63	4.82	2245884	five_prime_UTR	Glyma07g03190.1	-	2245321	2246183
Gm07	2260395	2260895	501	273	22	111.05	5.62	2260668	intron	Glyma07g03210.1	-	2258352	2261921
Gm07	2302409	2303458	1050	664	35	63.71	2.92	2303073	intron	Glyma07g03250.1	-	2295185	2305626
Gm07	2424365	2425367	1003	511	38	105.65	3.33	2424876	intron	Glyma07g03460.5	-	2424114	2427495
Gm07	2505943	2506755	813	484	32	106.99	4.1	2506427	Promoter	Glyma07g03600.1	+	2507319	2508224
Gm07	2765310	2766425	1116	641	46	111.66	3.27	2765951	CDS	Glyma07g03920.1	-	2756199	2768099
Gm07	2765310	2766425	1116	641	46	111.66	3.27	2765951	CDS	Glyma07g03920.2	-	2762360	2768103
Gm07	3014403	3015840	1438	1032	54	59.59	2.19	3015435	intron	Glyma07g04140.1	+	3012587	3016981
Gm07	3383738	3384329	592	351	18	73.98	4.37	3384089	intron	Glyma07g04590.1	+	3383378	3386984
Gm07	3683660	3684277	618	325	24	70.13	4.13	3683985	CDS	Glyma07g04960.1	-	3683458	3686337
Gm07	3968378	3968870	493	261	15	61.12	4.37	3968639	intron	Glyma07g05330.1	+	3967660	3971753
Gm07	3987634	3988263	630	362	20	50.63	3	3987996	Promoter	Glyma07g05350.1	+	3988721	3990122
Gm07	4080223	4080958	736	230	36	76.37	2.5	4080453	intron	Glyma07g05410.1	-	4075401	4086250
Gm07	4123137	4124487	1351	1073	44	108.43	3.12	4124210	CDS	Glyma07g05480.1	+	4120704	4124669
Gm07	4249866	4250510	645	472	21	88.26	4.74	4250338	intron	Glyma07g05620.1	+	4249115	4253422
Gm07	4572715	4574511	1797	1377	59	60.68	2	4574092	CDS	Glyma07g05850.1	+	4572861	4574758
Gm07	5306321	5306937	617	353	75	94.38	3.55	5306674	Promoter	Glyma07g06590.1	-	5303729	5306428
Gm07	5463416	5464376	961	643	38	50.2	2.79	5464059	Promoter	Glyma07g06780.2	-	5455628	5463555
Gm07	5471819	5473417	1599	709	66	56.04	2.24	5472528	intron	Glyma07g06790.1	-	5471604	5476887
Gm07	5509062	5510063	1002	185	41	53.1	2.81	5509247	CDS	Glyma07g06830.1	-	5507010	5509569
Gm07	5578835	5580230	1396	337	48	50.78	2.67	5579172	Promoter	Glyma07g06920.1	-	5570161	5578474
Gm07	5605763	5606343	581	282	28	52.13	3.47	5606045	intron	Glyma07g06940.1	+	5603384	5606713
Gm07	5725451	5725960	510	349	15	58.69	5.1	5725800	CDS	Glyma07g07100.1	+	5722184	5737346
Gm07	6046373	6046952	580	249	22	60.5	2.68	6046622	Promoter	Glyma07g07360.1	+	6046874	6051750
Gm07	6049295	6050090	796	297	30	64.01	2.4	6049592	intron	Glyma07g07360.1	+	6046874	6051750
Gm07	6306624	6307068	445	250	22	52.14	2.81	6306874	Promoter	Glyma07g07610.1	-	6297993	6306790
Gm07	6913336	6914091	756	393	22	61.52	4.12	6913729	three_prime_UTR	Glyma07g08320.1	-	6913702	6918801
Gm07	6986914	6987514	601	403	27	90.21	5.18	6987317	Promoter	Glyma07g08360.1	-	6981336	6987021
Gm07	6989057	6989704	648	262	24	64.32	3.64	6989319	intron	Glyma07g08370.1	-	6988174	6993698
Gm07	7016692	7017424	733	306	23	55.77	3.59	7016998	intron	Glyma07g08400.1	-	7011013	7018790
Gm07	7156639	7157783	1145	644	46	58.41	3.66	7157283	intron	Glyma07g08590.1	-	7154940	7158666
Gm07	7174632	7175222	591	178	22	69.59	3.5	7174810	Promoter	Glyma07g08610.1	+	7175801	7179119
Gm07	7210039	7210650	612	428	26	59.9	2.92	7210467	five_prime_UTR	Glyma07g08650.1	+	7210413	7217267
Gm07	7513835	7515068	1234	713	57	113.51	2.95	7514548	Promoter	Glyma07g09020.1	-	7509688	7514510
Gm07	7538735	7540696	1962	573	93	277.51	3.76	7539308	CDS	Glyma07g09060.1	-	7537587	7539467
Gm07	7622616	7623114	499	155	22	60.44	3.45	7622771	intron	Glyma07g09150.1	-	7617936	7628654
Gm07	8246857	8247727	871	349	30	52.58	2.77	8247206	intron	Glyma07g09790.1	+	8246045	8250256
Gm07	8378942	8379758	817	427	36	52.61	3.18	8379369	intron	Glyma07g09960.1	+	8377095	8381304
Gm07	8403903	8405093	1191	999	44	56.04	2.65	8404902	intron	Glyma07g10000.1	-	8397601	8406062
Gm07	8406070	8406729	660	484	27	93.38	5.33	8406554	Promoter	Glyma07g10000.1	-	8397601	8406062
Gm07	8548682	8549501	820	533	37	60.17	3.23	8549215	intron	Glyma07g10230.1	-	8547356	8550073
Gm07	8727102	8728798	1697	311	73	111.2	2.51	8727413	intron	Glyma07g10440.1	+	8726405	8730981
Gm07	9100000	9101297	1298	293	62	109.06	3.02	9100293	intron	Glyma07g10890.1	+	9098109	9101109
Gm07	9152521	9154012	1492	368	47	68.35	2.45	9152889	Promoter	Glyma07g10940.1	-	9147295	9152084
Gm07	9158157	9159718	1562	1365	49	53.26	2.38	9159522	CDS	Glyma07g10950.1	-	9158539	9161033
Gm07	9499284	9499820	537	275	22	74.75	4.31	9499559	intron	Glyma07g11310.1	+	9498808	9503366
Gm07	9582852	9583837	986	307	42	67.69	2.53	9583159	intron	Glyma07g11420.1	+	9579968	9585025
Gm07	9610679	9612209	1531	954	66	69.03	3.24	9611633	Promoter	Glyma07g11430.1	-	9598652	9611033
Gm07	9679686	9680512	827	361	45	119.59	3.39	9680047	CDS	Glyma07g11500.1	+	9680013	9680646
Gm07	9763506	9764488	983	629	40	65.88	2.67	9764135	CDS	Glyma07g11560.1	+	9763932	9768152
Gm07	10068185	10070138	1954	1418	84	53.07	1.98	10069603	CDS	Glyma07g11830.1	-	10068446	10070459
Gm07	10252624	10253259	636	361	22	53.7	3.18	10252985	intron	Glyma07g11970.1	-	10242580	10255456
Gm07	10362239	10364508	2270	1852	104	50.01	2.06	10364091	CDS	Glyma07g12080.1	+	10362689	10370855
Gm07	10569834	10571002	1169	687	42	69.65	2.66	10570521	CDS	Glyma07g12290.1	-	10567858	10574171
Gm07	10569834	10571002	1169	687	42	69.65	2.66	10570521	CDS	Glyma07g12290.2	-	10567858	10573450
Gm07	10645192	10645653	462	223	24	69.99	3.42	10645415	intron	Glyma07g12360.1	-	10643229	10654982
Gm07	10694745	10695591	847	260	31	74.77	3.38	10695005	CDS	Glyma07g12400.1	-	10694596	10699367
Gm07	10699062	10699748	687	236	28	74.03	2.92	10699298	five_prime_UTR	Glyma07g12400.1	-	10694596	10699367
Gm07	10694745	10695591	847	260	31	74.77	3.38	10695005	CDS	Glyma07g12400.2	-	10694596	10699367
Gm07	10699062	10699748	687	236	28	74.03	2.92	10699298	five_prime_UTR	Glyma07g12400.2	-	10694596	10699367
Gm07	10780064	10780833	770	575	30	63.31	2.69	10780639	Promoter	Glyma07g12450.1	+	10781251	10788738
Gm07	10788019	10789077	1059	868	44	55.61	2.64	10788887	Promoter	Glyma07g12460.1	+	10789656	10792705
Gm07	11002459	11003632	1174	499	100	133.05	3.86	11002958	CDS	Glyma07g12630.1	-	11002889	11003565
Gm07	11021466	11022480	1015	262	46	71.26	2.35	11021728	Promoter	Glyma07g12660.1	+	11021921	11035874
Gm07	11046041	11047322	1282	917	46	105.88	3.18	11046958	intron	Glyma07g12680.1	-	11043756	11050480
Gm07	11155353	11156527	1175	721	47	80.4	3.63	11156074	intron	Glyma07g12750.1	+	11154829	11157233
Gm07	11172380	11173647	1268	711	60	100.23	3.86	11173091	intron	Glyma07g12780.1	+	11168931	11175073
Gm07	11174545	11175879	1335	332	47	63.21	2.47	11174877	CDS	Glyma07g12780.1	+	11168931	11175073
Gm07	11212619	11213150	532	197	20	53.81	2.85	11212816	intron	Glyma07g12810.1	-	11209973	11224565
Gm07	11224001	11224923	923	394	45	157.39	5.22	11224395	five_prime_UTR	Glyma07g12810.1	-	11209973	11224565
Gm07	11281929	11283009	1081	347	40	73.34	3.09	11282276	intron	Glyma07g12840.1	+	11281872	11286258
Gm07	11295172	11295867	696	401	28	70.58	3.28	11295573	CDS	Glyma07g12850.1	-	11292520	11299844
Gm07	11298986	11299984	999	696	40	104.3	3.04	11299682	CDS	Glyma07g12850.1	-	11292520	11299844
Gm07	11377993	11378646	654	180	18	58.02	5.33	11378173	Promoter	Glyma07g12950.1	-	11374220	11377266
Gm07	11382324	11384548	2225	1896	88	82.65	2.14	11384220	intron	Glyma07g12960.1	+	11383131	11386026
Gm07	11420575	11422018	1444	749	63	69.93	2.43	11421324	CDS	Glyma07g12970.1	+	11421019	11428602
Gm07	11420575	11422018	1444	749	63	69.93	2.43	11421324	CDS	Glyma07g12970.2	+	11421019	11427567
Gm07	11430143	11431967	1825	1166	81	66.78	2.2	11431309	intron	Glyma07g12980.1	-	11430904	11435195
Gm07	11529746	11530510	765	339	23	58.74	3.59	11530085	intron	Glyma07g13040.1	-	11528469	11547967
Gm07	11605292	11606133	842	463	34	80.23	3.2	11605755	CDS	Glyma07g13120.1	-	11601258	11607418
Gm07	11645851	11647076	1226	274	61	196.33	5.33	11646125	Promoter	Glyma07g13140.1	-	11638888	11645249
Gm07	11733658	11734613	956	762	32	95.26	3.89	11734420	Promoter	Glyma07g13210.1	-	11728526	11733813
Gm07	11764408	11766304	1897	562	77	121.05	3.05	11764970	intron	Glyma07g13230.1	-	11764668	11784001
Gm07	11853272	11854056	785	354	34	50.31	2.94	11853626	CDS	Glyma07g13290.1	+	11852503	11854219
Gm07	11853272	11854056	785	354	34	50.31	2.94	11853626	CDS	Glyma07g13290.2	+	11852503	11854219
Gm07	11941751	11942923	1173	973	48	83.46	3.45	11942724	three_prime_UTR	Glyma07g13380.1	-	11942496	11951183
Gm07	11960151	11961065	915	372	29	55.46	3.64	11960523	intron	Glyma07g13390.1	-	11960081	11963393
Gm07	11961970	11963940	1971	372	79	107.34	2.58	11962342	CDS	Glyma07g13390.1	-	11960081	11963393
Gm07	12073121	12076307	3187	327	113	104.77	2.34	12073448	Promoter	Glyma07g13420.1	+	12074353	12075723
Gm07	12284585	12285665	1081	401	31	70.54	3.33	12284986	intron	Glyma07g13500.1	-	12283775	12286894
Gm07	12472092	12473307	1216	719	40	61.66	2.4	12472811	CDS	Glyma07g13560.1	+	12471619	12473427
Gm07	12513107	12513939	833	384	24	64.99	5	12513491	CDS	Glyma07g13570.1	+	12513415	12514288
Gm07	12663431	12663960	530	348	18	51.86	3	12663779	Promoter	Glyma07g13670.1	-	12662323	12663743
Gm07	12694776	12695329	554	332	26	57.45	2.58	12695108	intron	Glyma07g13700.2	+	12690664	12700535
Gm07	12707743	12708239	497	298	17	60.18	4.41	12708041	intron	Glyma07g13710.1	-	12706064	12708264
Gm07	13103038	13103481	444	257	16	59.31	3.33	13103295	intron	Glyma07g13890.1	+	13103114	13104164
Gm07	13115386	13116366	981	712	31	58.29	2.27	13116098	intron	Glyma07g13900.1	-	13112789	13117099
Gm07	13117060	13117710	651	298	22	82.41	3.75	13117358	Promoter	Glyma07g13900.1	-	13112789	13117099
Gm07	13362995	13364534	1540	327	67	241.97	4.36	13363322	Promoter	Glyma07g14010.1	-	13354793	13362627
Gm07	13466015	13468274	2260	2063	85	50.37	1.97	13468078	intron	Glyma07g14100.1	+	13467937	13475556
Gm07	13696478	13697785	1308	907	59	81.82	2.56	13697385	intron	Glyma07g14330.1	+	13695302	13703690
Gm07	13708056	13708445	390	195	16	55.66	3.81	13708251	Promoter	Glyma07g14340.1	+	13708524	13710623
Gm07	13826933	13827946	1014	403	38	83.1	3.12	13827336	Promoter	Glyma07g14410.1	+	13828285	13832611
Gm07	13901572	13903275	1704	1521	62	74.14	2.89	13903093	three_prime_UTR	Glyma07g14460.1	-	13903073	13906168
Gm07	14006783	14007426	644	199	28	52.84	2.9	14006982	CDS	Glyma07g14530.1	+	14006065	14007465
Gm07	14046527	14047685	1159	451	41	69.32	2.88	14046978	CDS	Glyma07g14540.1	+	14042887	14047469
Gm07	14046527	14047685	1159	451	41	69.32	2.88	14046978	CDS	Glyma07g14540.2	+	14042887	14047469
Gm07	14166891	14167695	805	348	35	64.97	2.42	14167239	Promoter	Glyma07g14570.1	-	14157643	14166418
Gm07	14369538	14370583	1046	151	36	52.28	1.85	14369689	CDS	Glyma07g14660.1	-	14368780	14369726
Gm07	14547238	14547651	414	193	21	55.43	2.98	14547431	Promoter	Glyma07g14740.1	+	14547444	14550143
Gm07	14588057	14588904	848	420	40	180.09	5.28	14588477	CDS	Glyma07g14770.1	+	14588199	14607444
Gm07	14599409	14600455	1047	442	37	63.7	2.5	14599851	intron	Glyma07g14770.1	+	14588199	14607444
Gm07	14822860	14824475	1616	1335	82	65.02	2.73	14824195	three_prime_UTR	Glyma07g14940.2	-	14824106	14830448
Gm07	14927474	14928155	682	429	21	50.58	2.84	14927903	CDS	Glyma07g15090.1	-	14927893	14929494
Gm07	15834343	15835499	1157	662	60	78.96	2.68	15835005	CDS	Glyma07g16100.1	-	15834887	15836094
Gm07	16006404	16006913	510	146	22	55.14	2.96	16006550	CDS	Glyma07g16300.1	-	16005374	16006805
Gm07	16015736	16016611	876	177	38	63.07	2.66	16015913	intron	Glyma07g16310.1	+	16014946	16018219
Gm07	16022333	16023631	1299	368	48	50.96	2.8	16022701	Promoter	Glyma07g16320.1	+	16022876	16024480
Gm07	16165176	16167008	1833	774	85	206.49	4.48	16165950	CDS	Glyma07g16450.1	+	16165469	16168663
Gm07	16183890	16186196	2307	1558	93	58.8	2.26	16185448	CDS	Glyma07g16490.1	+	16182780	16185719
Gm07	16368850	16369692	843	490	42	60.01	3.08	16369340	Promoter	Glyma07g16680.1	+	16369847	16370533
Gm07	16891639	16894488	2850	356	118	155.12	2.81	16891995	intron	Glyma07g17170.1	+	16890922	16895686
Gm07	16944417	16946631	2215	1975	90	120.18	2.69	16946392	CDS	Glyma07g17220.1	+	16942989	16946412
Gm07	17326092	17326717	626	345	30	144.99	5.69	17326437	Promoter	Glyma07g17580.1	-	17323956	17325567
Gm07	17372567	17374532	1966	411	62	178.44	3.45	17372978	CDS	Glyma07g17620.1	+	17372920	17374905
Gm07	17376605	17377058	454	271	19	90.08	4.06	17376876	Promoter	Glyma07g17630.1	-	17375688	17376796
Gm07	17544584	17545705	1122	689	44	88.38	3.27	17545273	CDS	Glyma07g17730.1	-	17544800	17549192
Gm07	17701355	17702786	1432	553	50	74.25	2.64	17701908	CDS	Glyma07g17910.1	+	17700111	17703051
Gm07	17824063	17825593	1531	580	63	93.92	2.42	17824643	intron	Glyma07g18060.1	-	17821598	17824991
Gm07	17829606	17831778	2173	1052	94	82.89	2.82	17830658	intron	Glyma07g18080.2	-	17829150	17832455
Gm07	17839852	17840275	424	197	20	121.94	6.29	17840049	three_prime_UTR	Glyma07g18100.1	-	17839836	17845799
Gm07	17924612	17925320	709	518	28	75.33	4.13	17925130	intron	Glyma07g18170.1	+	17923978	17933886
Gm07	18045006	18045755	750	324	27	50.92	4.34	18045330	intron	Glyma07g18260.1	+	18044102	18048515
Gm07	18089161	18090146	986	432	32	59.51	2.83	18089593	intron	Glyma07g18280.1	-	18088997	18092965
Gm07	18093266	18094127	862	442	31	63.18	2.5	18093708	Promoter	Glyma07g18280.1	-	18088997	18092965
Gm07	18265366	18266244	879	421	24	56.79	4	18265787	Promoter	Glyma07g18350.1	-	18262673	18265740
Gm07	18323251	18325178	1928	979	70	62.4	2.41	18324230	CDS	Glyma07g18400.1	-	18322932	18332542
Gm07	18330710	18332412	1703	460	71	71.11	2.2	18331170	CDS	Glyma07g18400.1	-	18322932	18332542
Gm07	18430593	18432205	1613	609	72	78.61	4.47	18431202	intron	Glyma07g18490.1	-	18423979	18432173
Gm07	18531683	18532277	595	143	16	57.77	4.37	18531826	intron	Glyma07g18530.1	-	18522176	18535283
Gm07	18536621	18537216	596	181	17	50.99	3.12	18536802	intron	Glyma07g18540.1	+	18534877	18538678
Gm07	18635626	18636711	1086	731	33	79.05	3.26	18636357	CDS	Glyma07g18590.1	+	18634559	18637753
Gm07	18677401	18679132	1732	601	101	198.12	3.16	18678002	Promoter	Glyma07g18640.1	+	18678721	18682896
Gm07	18831215	18832290	1076	590	48	86.88	2.74	18831805	Promoter	Glyma07g18870.1	-	18829106	18831119
Gm07	18894089	18895166	1078	850	42	57.75	2.26	18894939	CDS	Glyma07g18950.1	+	18893174	18895070
Gm07	18903483	18904185	703	193	26	68.02	3.17	18903676	CDS	Glyma07g18960.1	+	18903458	18905774
Gm07	19025380	19025908	529	191	15	56.11	4.01	19025571	CDS	Glyma07g19120.1	+	19024949	19025959
Gm07	19093103	19094361	1259	853	42	56.95	2.62	19093956	Promoter	Glyma07g19200.1	+	19094104	19099026
Gm07	19181248	19181826	579	300	19	62.51	3.82	19181548	intron	Glyma07g19310.1	+	19180661	19182728
Gm07	19209801	19210535	735	263	31	87.77	4.11	19210064	Promoter	Glyma07g19360.1	+	19210670	19211464
Gm07	19251588	19253361	1774	192	69	57.86	1.94	19251780	intron	Glyma07g19370.1	-	19248485	19252591
Gm07	19398582	19399094	513	265	20	52.56	3.33	19398847	Promoter	Glyma07g19450.1	+	19399481	19403975
Gm07	19402884	19405516	2633	895	87	71.91	3.46	19403779	CDS	Glyma07g19450.1	+	19399481	19403975
Gm07	19463651	19465329	1679	268	59	60.39	2.33	19463919	Promoter	Glyma07g19470.1	+	19464432	19469315
Gm07	24679731	24680290	560	256	16	62.38	3.64	24679987	intron	Glyma07g22950.1	+	24679312	24683066
Gm07	29639442	29640003	562	373	16	50.69	2.5	29639815	five_prime_UTR	Glyma07g26870.1	+	29639247	29649647
Gm07	33241196	33241798	603	449	18	72.37	3.64	33241645	three_prime_UTR	Glyma07g28940.1	+	33238813	33241844
Gm07	34216142	34216752	611	303	18	53.45	4.12	34216445	Promoter	Glyma07g29410.1	+	34216650	34217662
Gm07	34629731	34630251	521	384	18	53.2	2.5	34630115	Promoter	Glyma07g29630.1	-	34624502	34629907
Gm07	35485019	35486909	1891	617	88	78.21	2.26	35485636	Promoter	Glyma07g30480.1	+	35486627	35490705
Gm07	35577786	35579400	1615	1096	76	90.86	2.85	35578882	CDS	Glyma07g30620.1	-	35577923	35579286
Gm07	35588774	35591392	2619	1395	108	66.32	2.44	35590169	Promoter	Glyma07g30650.1	+	35590402	35592571
Gm07	35608092	35609048	957	462	225	389.9	4.63	35608554	Promoter	Glyma07g30670.1	+	35609517	35614118
Gm07	36056874	36059999	3126	867	128	127.09	2.57	36057741	Promoter	Glyma07g31110.1	-	36052090	36057382
Gm07	36212125	36214774	2650	1234	136	237.22	3.56	36213359	CDS	Glyma07g31240.1	-	36212656	36213653
Gm07	36341294	36342166	873	230	46	102	2.73	36341524	intron	Glyma07g31320.1	-	36340855	36347453
Gm07	36352078	36353277	1200	640	68	67.81	2.9	36352718	Promoter	Glyma07g31330.1	+	36353167	36357722
Gm07	36356742	36357992	1251	748	51	73.64	2.69	36357490	three_prime_UTR	Glyma07g31330.1	+	36353167	36357722
Gm07	36356742	36357992	1251	748	51	73.64	2.69	36357490	three_prime_UTR	Glyma07g31330.2	+	36353167	36357722
Gm07	36444447	36446786	2340	262	87	91.19	2.53	36444709	intron	Glyma07g31430.1	+	36438838	36449547
Gm07	36508628	36509260	633	292	24	87.75	3.31	36508920	intron	Glyma07g31510.1	+	36507728	36511603
Gm07	36726051	36726550	500	306	18	56.47	3.5	36726357	CDS	Glyma07g31770.1	+	36726129	36726418
Gm07	36798927	36800140	1214	850	41	55.48	2.55	36799777	intron	Glyma07g31820.1	+	36799169	36800663
Gm07	36813750	36814322	573	400	21	52.03	2.42	36814150	intron	Glyma07g31850.1	-	36812082	36818853
Gm07	36949420	36949962	543	193	16	64.76	4.37	36949613	intron	Glyma07g32010.1	+	36949365	36954807
Gm07	37055713	37056530	818	626	37	68.99	2.81	37056339	Promoter	Glyma07g32150.1	-	37054314	37055759
Gm07	37149490	37151572	2083	1587	79	108.52	3.08	37151077	Promoter	Glyma07g32240.1	+	37151217	37152357
Gm07	37296322	37298623	2302	452	97	68.38	2.1	37296774	intron	Glyma07g32420.1	-	37295015	37299702
Gm07	37435583	37436229	647	205	37	83.68	3.29	37435788	Promoter	Glyma07g32560.1	-	37430856	37434895
Gm07	37471085	37472219	1135	679	61	88.77	2.44	37471764	three_prime_UTR	Glyma07g32580.1	+	37467637	37472022
Gm07	37471085	37472219	1135	679	61	88.77	2.44	37471764	three_prime_UTR	Glyma07g32580.2	+	37467637	37472022
Gm07	37547008	37547632	625	429	204	408.45	2.47	37547437	intron	Glyma07g32640.1	-	37545994	37549080
Gm07	37555583	37556536	954	641	46	168	4.15	37556224	intron	Glyma07g32650.1	+	37555623	37557544
Gm07	37563891	37564385	495	295	17	77.98	4.01	37564186	CDS	Glyma07g32660.1	+	37563865	37570492
Gm07	37563891	37564385	495	295	17	77.98	4.01	37564186	CDS	Glyma07g32660.2	+	37563689	37570492
Gm07	37573052	37574008	957	190	36	63.87	2.96	37573242	CDS	Glyma07g32670.1	+	37573085	37573274
Gm07	37665235	37665863	629	180	23	63.25	3.81	37665415	CDS	Glyma07g32760.1	-	37665036	37668349
Gm07	37665235	37665863	629	180	23	63.25	3.81	37665415	CDS	Glyma07g32760.2	-	37665036	37668349
Gm07	37886574	37887255	682	397	30	50.65	2.43	37886971	CDS	Glyma07g33000.1	+	37885642	37891325
Gm07	37939405	37940072	668	345	29	67.92	2.97	37939750	Promoter	Glyma07g33040.1	-	37920102	37939600
Gm07	38125013	38125750	738	546	37	69.92	2.55	38125559	Promoter	Glyma07g33200.2	+	38125958	38130437
Gm07	38338027	38338875	849	197	41	80.4	3.03	38338224	intron	Glyma07g33380.1	-	38336407	38340755
Gm07	38367193	38368776	1584	321	71	80.71	2.81	38367514	Promoter	Glyma07g33420.1	+	38367827	38368611
Gm07	39097014	39097737	724	279	26	75.83	3.5	39097293	five_prime_UTR	Glyma07g34190.1	-	39092615	39097405
Gm07	39256004	39257430	1427	941	52	62.54	1.99	39256945	Promoter	Glyma07g34360.1	-	39249163	39256622
Gm07	39330623	39331329	707	452	28	64.68	3.56	39331075	intron	Glyma07g34410.1	+	39330747	39334444
Gm07	39367698	39368466	769	301	28	68.95	3.57	39367999	Promoter	Glyma07g34440.1	-	39366205	39367130
Gm07	39495769	39498230	2462	1435	122	100.63	2.5	39497204	intron	Glyma07g34520.1	+	39496205	39497497
Gm07	39539527	39540128	602	368	30	63.43	3.31	39539895	Promoter	Glyma07g34550.1	+	39540888	39542402
Gm07	39631486	39631960	475	194	22	68.1	2.77	39631680	intron	Glyma07g34600.1	+	39615018	39634268
Gm07	39655341	39657047	1707	1435	65	62.1	2.35	39656776	Promoter	Glyma07g34620.1	-	39653416	39655853
Gm07	39679997	39681628	1632	1141	54	52.95	2.72	39681138	intron	Glyma07g34640.1	-	39678342	39685538
Gm07	39682258	39683156	899	441	36	51.64	2.21	39682699	intron	Glyma07g34640.1	-	39678342	39685538
Gm07	39753818	39754737	920	452	35	62.27	3.25	39754270	intron	Glyma07g34740.1	+	39752492	39755578
Gm07	39866920	39868388	1469	559	71	77.98	2.45	39867479	Promoter	Glyma07g34820.2	-	39859226	39866979
Gm07	40023412	40024069	658	462	28	78.17	4.13	40023874	intron	Glyma07g34930.1	+	40017241	40025039
Gm07	40049630	40051737	2108	379	87	101.9	2.82	40050009	five_prime_UTR	Glyma07g34950.1	-	40048793	40050130
Gm07	40168003	40169188	1186	577	48	87.67	2.86	40168580	Promoter	Glyma07g35030.2	-	40153476	40168286
Gm07	40202123	40203038	916	351	40	64.12	3.68	40202474	three_prime_UTR	Glyma07g35080.1	-	40202353	40207367
Gm07	40202123	40203038	916	351	40	64.12	3.68	40202474	three_prime_UTR	Glyma07g35080.2	-	40202353	40207367
Gm07	40265368	40266150	783	534	31	76.96	4.45	40265902	three_prime_UTR	Glyma07g35150.1	+	40257461	40266084
Gm07	40292863	40294047	1185	792	51	95.89	2.71	40293655	CDS	Glyma07g35180.1	+	40292950	40295173
Gm07	40302748	40303770	1023	460	39	102.1	3.6	40303208	intron	Glyma07g35200.1	+	40302128	40306484
Gm07	40534057	40535401	1345	334	47	54.73	2.02	40534391	Promoter	Glyma07g35380.1	+	40535078	40536634
Gm07	40635449	40636732	1284	751	49	74.56	2.76	40636200	Promoter	Glyma07g35460.1	+	40636364	40643701
Gm07	40637312	40637857	546	150	18	52.32	3.11	40637462	CDS	Glyma07g35460.1	+	40636364	40643701
Gm07	40926271	40927876	1606	1414	50	51.23	2.37	40927685	Promoter	Glyma07g35620.1	-	40924590	40926686
Gm07	40965001	40965958	958	506	34	68.47	2.92	40965507	Promoter	Glyma07g35630.1	-	40963061	40965030
Gm07	41143067	41143685	619	195	20	54.22	3.59	41143262	Promoter	Glyma07g35780.1	+	41143920	41145881
Gm07	41387294	41388403	1110	867	47	133.82	5	41388161	CDS	Glyma07g36010.1	-	41386589	41398571
Gm07	41577557	41578423	867	365	27	55.2	2.86	41577922	CDS	Glyma07g36180.1	-	41574793	41581735
Gm07	41578592	41579398	807	296	27	64.79	4.85	41578888	CDS	Glyma07g36180.1	-	41574793	41581735
Gm07	41821238	41822086	849	395	24	52.26	4.21	41821633	CDS	Glyma07g36430.1	+	41821452	41823758
Gm07	41950809	41951253	445	173	18	58.19	3.64	41950982	intron	Glyma07g36610.1	-	41949555	41955806
Gm07	42117520	42119752	2233	1767	103	113.65	2.86	42119287	Promoter	Glyma07g36870.2	+	42119476	42125357
Gm07	42256396	42257081	686	425	20	76.67	4.37	42256821	CDS	Glyma07g37100.1	+	42255222	42259077
Gm07	42677188	42677615	428	197	16	57.29	3.65	42677385	CDS	Glyma07g37690.1	-	42676729	42677567
Gm07	42878718	42879823	1106	571	42	58.74	2.67	42879289	Promoter	Glyma07g38000.1	+	42879340	42885101
Gm07	43025947	43027868	1922	1358	75	74.9	2.5	43027305	intron	Glyma07g38180.1	+	43014196	43036910
Gm07	43439112	43439988	877	403	28	111.4	5.71	43439515	CDS	Glyma07g38740.1	+	43439344	43443839
Gm07	43441224	43441788	565	338	20	89.61	4.79	43441562	intron	Glyma07g38740.1	+	43439344	43443839
Gm07	43439112	43439988	877	403	28	111.4	5.71	43439515	CDS	Glyma07g38740.2	+	43439344	43443839
Gm07	43494623	43495173	551	358	23	55.56	3.65	43494981	CDS	Glyma07g38840.1	+	43491256	43495307
Gm07	43707359	43707737	379	189	16	68.64	4.21	43707548	intron	Glyma07g39130.1	+	43707414	43709621
Gm07	43735999	43736902	904	507	32	63.81	3.72	43736506	Promoter	Glyma07g39180.2	-	43733647	43736050
Gm07	43926444	43927370	927	479	36	70.07	3.38	43926923	Promoter	Glyma07g39450.1	+	43927253	43931764
Gm07	44074811	44075416	606	449	20	53.88	2.5	44075260	Promoter	Glyma07g39650.2	-	44070728	44074291
Gm07	44218187	44218823	637	386	21	59.71	3.74	44218573	Promoter	Glyma07g39860.1	+	44219218	44220519
Gm07	44223172	44224338	1167	468	47	51.76	2.86	44223640	Promoter	Glyma07g39870.2	+	44224226	44228954
Gm07	44288077	44289678	1602	558	54	60.22	2.67	44288635	intron	Glyma07g39940.1	+	44283720	44290785
Gm07	44397654	44398510	857	199	32	61.6	2.5	44397853	CDS	Glyma07g40120.1	-	44396568	44398564
Gm07	44404458	44405221	764	492	32	105.25	3.81	44404950	intron	Glyma07g40130.1	+	44400769	44405895
Gm07	44419733	44420455	723	385	38	165.46	4.34	44420118	Promoter	Glyma07g40140.1	+	44420780	44422848
Gm07	44574901	44575553	653	382	22	80.8	4.32	44575283	Promoter	Glyma07g40300.1	-	44562713	44574948
Gm07	44619222	44620277	1056	293	46	60.76	2.86	44619515	Promoter	Glyma07g40360.1	-	44612093	44619510
Gm07	44651915	44652592	678	376	24	50.3	3.29	44652291	CDS	Glyma07g40400.1	-	44651956	44653648
scaffold_819	1057	3581	2525	1412	277	326.08	2.41	2469	intron	Glyma0819s00200.1	+	1	3396
scaffold_859	9	1262	1254	828	115	268.79	3.52	837	intron	Glyma0859s00200.1	+	95	5973
scaffold_859	1657	2546	890	299	125	121.81	2.47	1956	intron	Glyma0859s00200.1	+	95	5973
scaffold_886	5	2096	2092	287	250	539.22	3.74	292	CDS	Glyma0886s00200.1	-	176	3631
Gm08	120356	121138	783	218	33	80.85	3.17	120574	intron	Glyma08g00380.1	+	116360	121686
Gm08	260196	260847	652	228	23	56.29	3.21	260424	Promoter	Glyma08g00570.1	+	260989	261986
Gm08	326737	327254	518	144	17	61.69	4.06	326881	CDS	Glyma08g00670.1	+	320531	328148
Gm08	381444	382652	1209	187	36	54.6	2.17	381631	Promoter	Glyma08g00750.1	+	382590	389139
Gm08	403330	403897	568	392	16	59.77	2.86	403722	CDS	Glyma08g00770.1	-	400210	404391
Gm08	467160	468149	990	750	45	65.98	2.26	467910	intron	Glyma08g00870.1	-	459225	469295
Gm08	530330	530899	570	374	31	61.44	2.44	530704	intron	Glyma08g00960.1	-	528090	531838
Gm08	540462	542207	1746	1583	71	72.77	2.65	542045	three_prime_UTR	Glyma08g00990.1	-	541891	543642
Gm08	641262	641836	575	426	17	65.6	3.28	641688	intron	Glyma08g01100.1	+	640883	646541
Gm08	668028	668533	506	179	18	50.21	3.5	668207	intron	Glyma08g01140.1	+	662213	670379
Gm08	807828	808840	1013	418	50	107.93	4.17	808246	intron	Glyma08g01340.1	-	807782	826082
Gm08	901419	902411	993	427	32	53.79	3.12	901846	intron	Glyma08g01440.1	-	901101	904947
Gm08	916533	917542	1010	475	35	73.92	3.68	917008	Promoter	Glyma08g01450.1	+	917033	920467
Gm08	1400663	1400965	303	151	16	59.94	2.69	1400814	CDS	Glyma08g02050.1	+	1399790	1402320
Gm08	1400663	1400965	303	151	16	59.94	2.69	1400814	CDS	Glyma08g02050.2	+	1400089	1402320
Gm08	1537426	1538308	883	502	30	85.01	3.16	1537928	intron	Glyma08g02210.1	+	1535717	1544607
Gm08	1543765	1544561	797	319	30	105.28	4.97	1544084	three_prime_UTR	Glyma08g02210.1	+	1535717	1544607
Gm08	1759394	1760250	857	454	27	64.22	3.08	1759848	three_prime_UTR	Glyma08g02580.1	-	1759380	1761603
Gm08	1796377	1797053	677	479	20	77.94	4.37	1796856	intron	Glyma08g02610.1	+	1794824	1800202
Gm08	1805541	1806247	707	342	95	70.06	2.79	1805883	intron	Glyma08g02620.1	-	1800589	1806134
Gm08	2169288	2170120	833	358	32	60.49	2.59	2169646	three_prime_UTR	Glyma08g03070.1	+	2164751	2169689
Gm08	2169288	2170120	833	358	32	60.49	2.59	2169646	three_prime_UTR	Glyma08g03070.2	+	2164751	2169689
Gm08	2259096	2259685	590	393	23	69.57	4.05	2259489	CDS	Glyma08g03200.1	-	2258384	2259770
Gm08	2816033	2816866	834	385	35	75.87	3.26	2816418	CDS	Glyma08g03980.1	+	2816328	2820094
Gm08	2992079	2992673	595	292	20	51.33	3.33	2992371	Promoter	Glyma08g04260.1	-	2989322	2992343
Gm08	3033933	3034514	582	331	21	76.09	3.78	3034264	intron	Glyma08g04320.1	+	3033974	3038679
Gm08	3140662	3141336	675	174	23	68.79	3.24	3140836	intron	Glyma08g04440.2	+	3140523	3144596
Gm08	3434971	3435537	567	241	17	59.66	4	3435212	Promoter	Glyma08g04850.1	+	3435953	3439777
Gm08	3504162	3504748	587	198	30	57.17	2.5	3504360	CDS	Glyma08g04910.1	-	3503281	3505670
Gm08	3593126	3593719	594	150	16	52.81	3.4	3593276	intron	Glyma08g05030.1	+	3590976	3596534
Gm08	3732341	3733059	719	281	26	52.47	3.19	3732622	Promoter	Glyma08g05260.1	-	3726939	3731667
Gm08	3955831	3956880	1050	568	176	152.04	5.13	3956399	Promoter	Glyma08g05530.1	+	3957023	3959321
Gm08	3982861	3984076	1216	862	43	70.16	3.42	3983723	intron	Glyma08g05570.1	-	3975728	3986942
Gm08	4027004	4027781	778	414	24	55.68	3.5	4027418	CDS	Glyma08g05640.1	-	4023177	4027988
Gm08	4070810	4071339	530	199	19	77.95	4.17	4071009	five_prime_UTR	Glyma08g05710.1	+	4070834	4073941
Gm08	4102027	4102655	629	197	19	62.23	3.18	4102224	intron	Glyma08g05750.1	+	4101871	4107741
Gm08	4132121	4132716	596	129	16	57.64	3.64	4132250	three_prime_UTR	Glyma08g05810.1	-	4131868	4133198
Gm08	4190071	4190850	780	582	25	61.93	3.33	4190653	intron	Glyma08g05870.1	+	4185386	4191978
Gm08	4234066	4234825	760	308	22	60.44	4.68	4234374	three_prime_UTR	Glyma08g05940.1	+	4233207	4234623
Gm08	4234066	4234825	760	308	22	60.44	4.68	4234374	three_prime_UTR	Glyma08g05940.2	+	4233207	4234623
Gm08	4234066	4234825	760	308	22	60.44	4.68	4234374	three_prime_UTR	Glyma08g05940.3	+	4233207	4234623
Gm08	4383242	4384198	957	534	36	53.59	2.39	4383776	three_prime_UTR	Glyma08g06160.1	+	4372104	4383788
Gm08	4824464	4825094	631	187	24	76.54	2.99	4824651	CDS	Glyma08g06720.1	-	4823782	4826633
Gm08	4843306	4845035	1730	1020	82	111.35	2.58	4844326	intron	Glyma08g06750.1	+	4837598	4850510
Gm08	4986605	4988912	2308	1710	100	102.76	2.7	4988315	CDS	Glyma08g06960.1	+	4986975	4990962
Gm08	5014303	5016091	1789	1399	85	74.73	2.33	5015702	intron	Glyma08g06980.1	-	5006547	5016490
Gm08	5042758	5048299	5542	2299	259	79.55	1.9	5045057	Promoter	Glyma08g07010.1	+	5045612	5048034
Gm08	5127416	5128272	857	405	31	76.16	3.69	5127821	CDS	Glyma08g07140.1	+	5125353	5128092
Gm08	5165385	5166033	649	322	32	75.5	3.26	5165707	three_prime_UTR	Glyma08g07190.2	-	5165570	5169272
Gm08	5165385	5166033	649	322	32	75.5	3.26	5165707	three_prime_UTR	Glyma08g07190.3	-	5165570	5169272
Gm08	5210059	5211623	1565	1121	61	53.17	2.36	5211180	intron	Glyma08g07250.1	-	5207355	5213455
Gm08	5545667	5546395	729	537	26	52.73	2.43	5546204	intron	Glyma08g07710.1	+	5532906	5547924
Gm08	5542119	5542729	611	193	22	65.37	2.97	5542312	intron	Glyma08g07710.2	+	5532906	5544718
Gm08	5655271	5655807	537	344	16	54.92	3.8	5655615	intron	Glyma08g07890.1	+	5655595	5658013
Gm08	5668821	5669340	520	193	20	72.1	4.21	5669014	five_prime_UTR	Glyma08g07920.1	+	5668896	5675632
Gm08	5782694	5783113	420	226	28	78.21	3.43	5782920	Promoter	Glyma08g08050.1	+	5783906	5784817
Gm08	5842195	5843498	1304	851	51	56.28	2.96	5843046	three_prime_UTR	Glyma08g08180.1	+	5840935	5843212
Gm08	5842195	5843498	1304	851	51	56.28	2.96	5843046	three_prime_UTR	Glyma08g08180.2	+	5840935	5843212
Gm08	5846186	5848058	1873	574	69	55.04	2.59	5846760	intron	Glyma08g08190.1	-	5845570	5853523
Gm08	5922007	5922967	961	505	46	90.4	2.81	5922512	Promoter	Glyma08g08280.2	+	5922727	5927198
Gm08	6132680	6133375	696	509	26	61.62	2.95	6133189	Promoter	Glyma08g08590.2	-	6130154	6132953
Gm08	6221108	6221642	535	179	16	50.3	2.96	6221287	Promoter	Glyma08g08720.1	+	6221601	6223386
Gm08	6235896	6236656	761	303	24	98.39	4.37	6236199	Promoter	Glyma08g08730.1	+	6237150	6244576
Gm08	6259967	6260893	927	519	34	53.53	3.57	6260486	five_prime_UTR	Glyma08g08750.1	-	6258618	6260596
Gm08	6367899	6368679	781	359	31	80.57	3.04	6368258	intron	Glyma08g08940.1	+	6366876	6369220
Gm08	6469591	6470469	879	465	29	57.85	2.23	6470056	three_prime_UTR	Glyma08g09090.1	-	6470042	6472813
Gm08	6508354	6509227	874	434	34	52.35	2.33	6508788	intron	Glyma08g09120.1	+	6498845	6511979
Gm08	6548307	6548692	386	193	19	63.57	3.7	6548500	CDS	Glyma08g09160.1	-	6545454	6549004
Gm08	6648960	6651077	2118	1867	80	138.19	2.65	6650827	intron	Glyma08g09290.1	+	6649953	6653217
Gm08	6681775	6684399	2625	2274	90	100.25	2.45	6684049	CDS	Glyma08g09350.1	-	6683108	6688090
Gm08	6847631	6849514	1884	1483	67	63.25	2.2	6849114	three_prime_UTR	Glyma08g09640.1	-	6848641	6853412
Gm08	6847631	6849514	1884	1483	67	63.25	2.2	6849114	three_prime_UTR	Glyma08g09640.2	-	6848641	6853412
Gm08	7043580	7044696	1117	657	37	51.13	2.6	7044237	CDS	Glyma08g09860.1	+	7043686	7045641
Gm08	7043580	7044696	1117	657	37	51.13	2.6	7044237	CDS	Glyma08g09860.2	+	7043879	7044286
Gm08	7226687	7227279	593	437	18	73.83	4.37	7227124	intron	Glyma08g10050.1	-	7223689	7233170
Gm08	7252685	7253360	676	351	28	66.65	3.85	7253036	intron	Glyma08g10080.1	-	7251612	7253793
Gm08	7262981	7264044	1064	690	40	81	3.6	7263671	intron	Glyma08g10100.2	+	7260450	7263972
Gm08	7426444	7427284	841	339	34	80.39	4.2	7426783	intron	Glyma08g10280.1	-	7424850	7429994
Gm08	7452728	7453775	1048	553	46	65.38	3.22	7453281	three_prime_UTR	Glyma08g10320.1	-	7453029	7457018
Gm08	7460486	7461306	821	296	30	51.95	2.59	7460782	Promoter	Glyma08g10330.1	+	7461730	7468529
Gm08	7465000	7465660	661	174	24	58.78	2.63	7465174	intron	Glyma08g10330.1	+	7461730	7468529
Gm08	7608134	7608981	848	402	30	83.61	3	7608536	intron	Glyma08g10480.1	+	7599797	7608982
Gm08	7620351	7621417	1067	808	40	68.66	2.77	7621159	Promoter	Glyma08g10510.1	+	7621631	7626954
Gm08	7917398	7918093	696	438	28	55.36	3.21	7917836	intron	Glyma08g10870.2	+	7911831	7926130
Gm08	7971302	7972037	736	244	24	59.15	4.9	7971546	Promoter	Glyma08g10940.1	+	7971713	7976028
Gm08	8121791	8122775	985	626	33	53.29	2	8122417	five_prime_UTR	Glyma08g11110.1	-	8109665	8122430
Gm08	8177698	8179099	1402	1003	45	70.78	3.12	8178701	intron	Glyma08g11160.1	-	8178331	8181565
Gm08	8262256	8263501	1246	322	36	99.16	4.55	8262578	five_prime_UTR	Glyma08g11330.1	+	8262562	8264343
Gm08	8349809	8350384	576	321	16	59.31	3.6	8350130	Promoter	Glyma08g11480.1	-	8346639	8349314
Gm08	8575336	8576673	1338	970	61	53.6	2.38	8576306	Promoter	Glyma08g11770.1	-	8574643	8576112
Gm08	8677476	8678063	588	401	17	54.36	3.23	8677877	five_prime_UTR	Glyma08g11970.1	+	8677849	8681618
Gm08	9027244	9027902	659	215	24	58.22	2.61	9027459	CDS	Glyma08g12350.1	+	9027228	9030425
Gm08	9076860	9078219	1360	195	51	56.28	2.47	9077055	intron	Glyma08g12400.1	-	9072304	9078772
Gm08	9201291	9201982	692	519	20	55.92	4.09	9201810	intron	Glyma08g12560.1	+	9199400	9203642
Gm08	9244909	9246356	1448	511	56	66.95	2.51	9245420	Promoter	Glyma08g12630.1	-	9242535	9244700
Gm08	9267480	9271028	3549	3169	188	97.26	2.04	9270649	CDS	Glyma08g12660.1	+	9268559	9270946
Gm08	9311199	9315017	3819	3448	201	69.46	2.31	9314647	CDS	Glyma08g12730.1	+	9308589	9316093
Gm08	9318210	9320351	2142	1028	135	74.18	2.34	9319238	intron	Glyma08g12740.1	-	9317822	9319743
Gm08	9376186	9377862	1677	832	74	136.6	2.83	9377018	intron	Glyma08g12810.1	-	9375118	9380630
Gm08	9396525	9397581	1057	427	53	51.92	2.33	9396952	Promoter	Glyma08g12840.1	-	9393887	9396011
Gm08	9427396	9429357	1962	1345	88	64.15	3.26	9428741	intron	Glyma08g12880.1	-	9425019	9430311
Gm08	9549962	9550804	843	331	34	99.62	3.67	9550293	Promoter	Glyma08g13100.1	+	9550597	9554413
Gm08	9776429	9777649	1221	701	52	63.54	2.43	9777130	Promoter	Glyma08g13350.1	-	9768542	9776814
Gm08	9804954	9806391	1438	451	55	51.46	2.59	9805405	intron	Glyma08g13400.1	-	9803006	9827051
Gm08	9839149	9841982	2834	2359	117	86.48	3.33	9841508	intron	Glyma08g13440.2	-	9839000	9841668
Gm08	9997251	9998331	1081	637	42	57.37	3.39	9997888	intron	Glyma08g13660.1	+	9994454	9999922
Gm08	10130704	10131245	542	191	19	56.97	3.61	10130895	five_prime_UTR	Glyma08g13910.1	+	10130713	10135525
Gm08	10133564	10134473	910	572	30	89.59	3.93	10134136	intron	Glyma08g13910.1	+	10130713	10135525
Gm08	10130704	10131245	542	191	19	56.97	3.61	10130895	five_prime_UTR	Glyma08g13910.2	+	10130713	10135217
Gm08	10130704	10131245	542	191	19	56.97	3.61	10130895	five_prime_UTR	Glyma08g13910.3	+	10130713	10135525
Gm08	10267627	10268881	1255	865	33	52.41	2.73	10268492	five_prime_UTR	Glyma08g14130.1	+	10268219	10270479
Gm08	10267627	10268881	1255	865	33	52.41	2.73	10268492	five_prime_UTR	Glyma08g14130.2	+	10268219	10270479
Gm08	10342818	10343502	685	491	22	83.83	4	10343309	CDS	Glyma08g14210.1	+	10340476	10343676
Gm08	10354156	10354691	536	339	15	55.19	3.28	10354495	intron	Glyma08g14230.1	-	10352648	10356236
Gm08	10501429	10502164	736	558	31	52.11	2.26	10501987	Promoter	Glyma08g14470.1	-	10500148	10501721
Gm08	10564845	10565706	862	183	34	71.3	2.68	10565028	Promoter	Glyma08g14560.1	-	10562550	10564792
Gm08	10650889	10651472	584	425	20	50.92	2.79	10651314	intron	Glyma08g14610.1	-	10650469	10652866
Gm08	10846343	10846760	418	242	18	50.22	3.09	10846585	CDS	Glyma08g14910.1	-	10845435	10847343
Gm08	10931311	10931838	528	337	18	53.74	3.57	10931648	Promoter	Glyma08g15040.1	-	10925608	10930840
Gm08	10936005	10936776	772	332	24	60.93	3.66	10936337	Promoter	Glyma08g15050.1	-	10932587	10935883
Gm08	11050644	11052083	1440	483	50	54.6	2.34	11051127	intron	Glyma08g15230.1	-	11048727	11051407
[truncated: 16,066 more rows]
