# Supplementary material for: Genome-wide identification of binding sites for NAC and YABBY transcription factors and co-regulated genes during soybean seedling development by ChIP-Seq and RNA-Seq
Source: BMC Genomics. 2013 Jul 16;14:477. doi: 10.1186/1471-2164-14-477 (PMC3720225; doi:10.1186/1471-2164-14-477)
Supplement: Additional file 3 — Complete list of candidate genes potentially regulated by NAC transcription factor during soybean seedling development. [file 1471-2164-14-477-S3.xlsx]

## Sheet: Additional file 3
Additional File 3: Complete list of candidate genes potentially regulated by NAC transcription factor during soybean seedling development.
Model	Motifs name	Stage-3	Stage-6	Regulation	P-value	Annotation
Glyma02g42990.1	Motif2	25.9528	1.46162	Down	9.27e-15	Polyketide cyclase / dehydrase and lipid transport
Glyma08g23850.1	Motif3	20.4782	3.88369	Down	0.000101887	RBD/RNP domain containting protein
Glyma06g03070.1	Motif1	20.4094	9.02554	Down	0.0369292	Transcription initiation factor IIF
Glyma07g07950.1	Motif3	16.334	6.88996	Down	0.0471432	DEAD/DEAH box helicase
Glyma04g08540.1	Motif2	14.9536	1.73332	Down	9.49e-11	RBD/RNP domain containting protein
Glyma02g06730.1	Motif3	12.9759	5.52586	Down	0.0116364	Homeobox associated protein
Glyma20g28640.1	Motif1	46.9423	8.52549	Down	9.98e-09	Cupin domain containing protein
Glyma07g04690.1	Motif1	12.8271	4.63006	Down	0.00607506	No functional annotation
Glyma02g45000.1	Motif3	11.8805	4.47934	Down	0.0103115	SNF2 family protein
Glyma07g38880.1	Motif2	10.8283	2.13341	Down	6.23e-05	Adenosine/AMP deaminase
Glyma15g18640.1	Motif1	10.7663	6.48359	Down	4.28e-06	No functional annotation
Glyma20g24810.1	Motif1	9.49651	0.06781	Down	5.66e-41	Cytochrome P450
Glyma12g09540.1	Motif1	9.26673	3.27745	Down	0.0129468	Sec23/Sec24 zinc finger protein
Glyma01g00980.1	Motif1	7.78894	2.08308	Down	0.00130022	RNA polymerase Rpb2
Glyma06g02640.1	Motif1	5.43101	1.18927	Down	1.79e-08	No functional annotation
Glyma16g05210.1	Motif1	3.45811	1.23763	Down	0.0227134	SET domain containing protein
Glyma03g05190.1	Motif2	2.83812	0.235763	Down	3.37e-07	Ferroportin1 (FPN1)
Glyma01g38630.1	Motif1	2.20541	0.150247	Down	1.23e-18	Cytochrome P450
Glyma10g32120.1	Motif1	1.17322	0.216777	Down	2.42e-07	No functional annotation
Glyma16g27900.3	Motif1	1.16692	0.0175733	Down	3.73e-09	No functional annotation
Glyma20g27710.1	Motif2	0.970133	0.370113	Down	0.00576095	Protein tyrosine kinase
Glyma04g34840.1	Motif1	243.309	117.803	No significant changes	0.11474	B12D protein
Glyma01g36410.1	Motif1	26.1915	11.0673	No significant changes	0.0753334	Ubiquitin family protein
Glyma04g11010.1	Motif1,3	21.0085	22.2557	No significant changes	0.136101	DNA photolyase
Glyma15g05170.1	Motif2	16.0604	8.63854	No significant changes	0.321155	No functional annotation
Glyma12g01050.1	Motif1	15.4103	7.40333	No significant changes	0.440579	RNA polymerase Rpb3
Glyma02g02050.1	Motif3	14.039	8.35017	No significant changes	0.835489	No functional annotation
Glyma08g07210.1	Motif1	12.711	6.11131	No significant changes	0.227178	No functional annotation
Glyma08g23900.1	Motif2	12.5493	8.9837	No significant changes	0.598128	Protein tyrosine kinase
Glyma13g17490.1	Motif2	11.2144	10.3312	No significant changes	0.233664	SacI homology domain containing protein
Glyma02g42160.1	Motif1	10.6111	7.29533	No significant changes	0.417976	No functional annotation
Glyma08g12080.1	Motif1	7.16153	5.42803	No significant changes	0.657527	No functional annotation
Glyma07g04420.1	Motif1	7.04441	4.35418	No significant changes	0.739431	CHCH domain containing protein
Glyma04g08890.1	Motif1	6.15125	4.04703	No significant changes	0.894102	No functional annotation
Glyma13g26220.1	Motif2	5.76722	3.99851	No significant changes	0.649772	No functional annotation
Glyma07g13700.1	Motif1	5.496	4.22098	No significant changes	0.555464	ELMO/CED-12 family protein
Glyma13g40430.1	Motif2	4.72948	3.48925	No significant changes	0.887519	V-type ATPase
Glyma13g38810.1	Motif1	4.64643	3.53574	No significant changes	0.499681	No functional annotation
Glyma20g32920.1	Motif1	4.47911	2.28346	No significant changes	0.905267	Zinc finger, C3HC4 type protein
Glyma09g32820.1	Motif2	4.16339	1.73145	No significant changes	0.15607	ARID/BRIGHT DNA binding domain containing protein
Glyma11g33660.1	Motif1	4.00846	1.75664	No significant changes	0.59509	Lipase
Glyma18g45440.1	Motif1,2	3.51088	1.98609	No significant changes	0.453968	ATPase family protein
Glyma11g09430.1	Motif1	3.16809	2.20658	No significant changes	0.717254	No functional annotation
Glyma20g26750.1	Motif1	3.07194	2.05094	No significant changes	0.962827	No functional annotation
Glyma07g05560.1	Motif1,2	3.06768	1.58863	No significant changes	0.14011	WD domain containing protein
Glyma11g00930.1	Motif1	2.92724	1.72286	No significant changes	0.450103	Protein tyrosine kinase
Glyma20g33730.1	Motif1	1.61446	1.15317	No significant changes	0.96361	Mitochondrial carrier protein
Glyma18g10310.1	Motif1	1.58148	0.60696	No significant changes	0.200713	Zinc finger C-x8-C-x5-C-x3-H type protein
Glyma08g18250.1	Motif1	0.852603	0.645591	No significant changes	0.598079	No functional annotation
Glyma11g19310.1	Motif2	0.815279	0.288904	No significant changes	0.093568	No functional annotation
Glyma01g38970.1	Motif2	0.743381	0.310796	No significant changes	0.646093	Dof domain containing protein
Glyma08g43900.1	Motif3	0.328588	0.142803	No significant changes	0.749734	Cytochrome P450
Glyma11g12930.1	Motif3	0.110555	0	No significant changes	0.129748	No functional annotation
Glyma05g05230.1	Motif1	0.0714137	0.143036	No significant changes	0.518522	Lipase
Glyma11g33330.2	Motif1	0.0448844	0.0629298	No significant changes	0.648213	No functional annotation
Glyma07g09330.1	Motif1	0.0345484	0.0484383	No significant changes	0.56401	No functional annotation
Glyma17g33740.1	Motif1,2	0.0102666	0	No significant changes	1	Pheophorbide a oxygenase
Glyma08g13060.1	Motif1	0.00690968	0	No significant changes	0.959494	Leucine Rich Repeat protein
Glyma09g29700.1	Motif2	0	0	No significant changes	1	No functional annotation
Glyma11g06200.1	Motif1	0	0	No significant changes	1	Protein tyrosine kinase
Glyma17g35560.1	Motif3	0	0	No significant changes	1	Cyclin
Glyma18g04590.1	Motif1	0	0	No significant changes	1	No functional annotation
Glyma13g42330.1	Motif3	315.149	1129.27	Up	8.19e-13	Lipoxygenase
Glyma07g06660.1	Motif1	75.8996	352.599	Up	2.01e-17	No functional annotation
Glyma04g13490.1	Motif1	31.8805	74.6568	Up	1.79e-06	Pectin methylesterase inhibitor
Glyma06g16700.1	Motif1	19.9557	30.7838	Up	0.00936139	GTP-binding protein
Glyma01g42840.1	Motif3	8.5287	10.7301	Up	0.000320685	Glutathione peroxidase
Glyma07g05700.2	Motif1	6.27192	27.5564	Up	6.42e-12	No functional annotation
Glyma13g27730.1	Motif3	3.81414	36.8447	Up	6.69e-18	No functional annotation
Glyma19g02030.1	Motif2	1.71903	3.55041	Up	0.0019505	Phosphoglucose isomerase
Glyma19g42490.1	Motif1	1.66851	0.31748	Up	1.55e-07	No functional annotation
Glyma02g37130.1	Motif2,3	0.173238	0.451075	Up	0.00182057	VQ motif containing protein
