# Supplementary material for: Genome-wide identification of binding sites for NAC and YABBY transcription factors and co-regulated genes during soybean seedling development by ChIP-Seq and RNA-Seq
Source: BMC Genomics. 2013 Jul 16;14:477. doi: 10.1186/1471-2164-14-477 (PMC3720225; doi:10.1186/1471-2164-14-477)
Supplement: Additional file 4 — Complete list of candidate genes potentially regulated by YABBY transcription factor during soybean seedling development. [file 1471-2164-14-477-S4.xlsx]

## Sheet: Additional file 4
Additional File 4: Complete list of candidate genes potentially regulated by YABBY transcription factor during soybean seedling development
Model	Motifs Name	Stage-3	Stage-6	Regulation	P-value	Annotation
Glyma20g04490.1	Motif2	17.6658	16.5419	Down	0.016291	lipoprotein A (RlpA)-like protein
Glyma15g13830.1	Motif3	38.1586	13.8884	Down	3.1e-05	GTPase of unknown function
Glyma01g05750.1	Motif2	21.2331	9.39904	Down	0.0142086	GDA1 nucleoside phosphatase
Glyma03g39930.1	Motif3	14.6095	8.24111	Down	0.0425238	Signal peptidase
Glyma08g19270.1	Motif3	21.3037	6.01718	Down	0.000737212	Protein tyrosine kinase
Glyma04g06000.2	Motif2	18.6022	5.97106	Down	0.000931922	No functional annotation
Glyma01g41790.1	Motif1	11.6664	5.55906	Down	0.02561	No functional annotation
Glyma20g21660.1	Motif1	18.1626	5.21594	Down	4.56e-06	MATH domain containing protein
Glyma08g43430.1	Motif2	21.7226	3.82436	Down	5.45e-10	GrpE protein
Glyma08g17960.1	Motif1	5.30992	3.16884	Down	0.0376389	Cyclin
Glyma02g08840.1	Motif1	22.8735	3.08371	Down	6.59e-13	AP2 transcription factor
Glyma13g00840.1	Motif1	18.3191	2.89147	Down	6.31e-11	E1-E2 ATPase
Glyma11g05920.1	Motif1	9.22286	2.72141	Down	0.0001645	HLH DNA-binding protein
Glyma20g03420.1	Motif2	8.06292	2.32635	Down	7.47e-06	GC-rich DNA-binding protein
Glyma07g18350.1	Motif1	10.1199	2.0711	Down	0.000108618	Fatty acid desaturase
Glyma05g36070.1	Motif1	4.74515	1.82195	Down	0.000671356	GCC family protein
Glyma11g04900.1	Motif2	4.60034	1.80615	Down	0.0200177	Leucine Rich Repeat protein
Glyma13g28450.1	Motif1	5.90397	1.564	Down	2.03e-08	Sugar transporter
Glyma13g00380.1	Motif3	10.1879	1.48609	Down	3.36e-06	WRKY transcription factor
Glyma12g32690.1	Motif1	49.481	0.981904	Down	1.5e-36	No functional annotation
Glyma19g32880.1	Motif1	11.8072	0.721117	Down	7.91e-23	Cytochrome P450
Glyma13g31010.1	Motif2	15.1343	0.502212	Down	4.31e-25	AP2 transcription factor
Glyma11g04950.1	Motif2	2.81924	0.447907	Down	0.00935315	ACT domain containing protein
Glyma02g03890.1	Motif1,3	4.16485	0.220448	Down	2.69e-15	Beta-catenin repeat containing protein
Glyma04g33270.1	Motif2	0.708542	0.130525	Down	0.0306539	No apical meristem (NAM) protein
Glyma01g34490.1	Motif2	1.6635	0.0890262	Down	4.41e-06	HSF-type DNA-binding protein
Glyma18g42700.1	Motif2	3.92765	0.0861463	Down	2.26e-15	Protein tyrosine kinase
Glyma10g06500.1	Motif1	28.3078	29.5495	No significant changes	0.400875	Sigma-70
Glyma01g45710.1	Motif3	27.8306	15.7546	No significant changes	0.0564153	No functional annotation
Glyma14g05470.1	Motif3	19.1535	12.7178	No significant changes	0.419414	AP2 transcription factor
Glyma14g09760.1	Motif2	24.4479	10.2287	No significant changes	0.397279	C2H2 type zinc finger protein
Glyma19g39420.1	Motif2	10.9539	9.69145	No significant changes	0.794549	Leucine Rich Repeat protein
Glyma20g25010.1	Motif1,2	9.71945	8.26605	No significant changes	0.889399	Tryptophan RNA-binding attenuator protein
Glyma03g24630.1	Motif3	10.985	8.03619	No significant changes	0.700344	NAD-malic enzyme
Glyma01g07670.1	Motif1	10.4398	6.54253	No significant changes	0.146086	No functional annotation
Glyma06g08980.1	Motif1	4.4759	5.34794	No significant changes	0.112034	No functional annotation
Glyma11g04940.1	Motif2	4.92083	4.86342	No significant changes	0.23333	No functional annotation
Glyma08g28080.1	Motif2	3.75708	4.21225	No significant changes	0.431566	F-box domain containing protein
Glyma18g51960.1	Motif1	5.47713	3.10931	No significant changes	0.790467	NB-ARC domain containing protein
Glyma04g33720.1	Motif1	3.94332	2.7733	No significant changes	0.168907	Myb transcription factor
Glyma18g31780.1	Motif1	3.53155	2.35578	No significant changes	0.374892	No functional annotation
Glyma06g18290.1	Motif1	2.68463	2.19569	No significant changes	0.849049	C2H2 type zinc finger protein
Glyma19g45310.1	Motif2	2.67826	1.89128	No significant changes	0.662953	No functional annotation
Glyma16g27600.1	Motif1	1.44248	1.44126	No significant changes	0.874725	PPR repeat containing protein
Glyma14g01270.1	Motif2	1.9034	1.38745	No significant changes	0.0787448	Ferredoxin-dependent bilin reductase
Glyma17g30020.1	Motif1	2.75656	1.33801	No significant changes	0.250165	C3HC4 type zinc finger protein
Glyma05g36110.1	Motif3	1.14271	1.33357	No significant changes	0.0922773	C-x8-C-x5-C-x3-H type zinc finger protein
Glyma15g00530.1	Motif1	2.64829	1.27978	No significant changes	0.143835	Protein kinase domain
Glyma10g11470.1	Motif1	1.3048	1.26724	No significant changes	0.875406	F-box domain containing protein
Glyma05g23530.1	Motif3	0.79612	1.11055	No significant changes	0.682544	HLH DNA-binding protein
Glyma04g11380.1	Motif1	2.18376	0.994141	No significant changes	0.0968692	Phosphoglycerate mutase family
Glyma20g27510.1	Motif2	0.653879	0.950832	No significant changes	0.0767037	Protein tyrosine kinase
Glyma10g24400.1	Motif2	2.1332	0.877632	No significant changes	0.447408	No functional annotation
Glyma11g33430.1	Motif1	0.596101	0.636593	No significant changes	0.410607	Protein tyrosine kinase
Glyma17g36500.1	Motif3	1.65796	0.618446	No significant changes	0.0543955	Myb transcription factor
Glyma18g49320.1	Motif2	0.077801	0.586823	No significant changes	0.172919	HLH DNA-binding protein
Glyma06g15880.1	Motif1	0.923194	0.543178	No significant changes	0.488271	DNA repair metallo-beta-lactamase
Glyma04g04080.1	Motif3	0.761383	0.467299	No significant changes	0.11019	Glycosyl transferase family
Glyma03g26210.1	Motif3	0.297154	0.450204	No significant changes	0.94701	No functional annotation
Glyma03g27250.1	Motif1,2	0.295109	0.358958	No significant changes	0.28547	GATA zinc finger protein
Glyma06g11360.1	Motif1	0.2193	0.23458	No significant changes	0.433019	No functional annotation
Glyma08g23480.1	Motif2	0.161755	0.199645	No significant changes	0.115931	Xyloglucan fucosyltransferase
Glyma0405s00200.1	Motif3	0.183481	0.132102	No significant changes	0.945377	Cytochrome b
Glyma15g20160.1	Motif1	0.103127	0.127284	No significant changes	1	Auxin responsive protein
Glyma06g16010.1	Motif3	0.126608	0.114098	No significant changes	0.950643	ABC transporter
Glyma11g06140.1	Motif1	0.0731485	0.0902832	No significant changes	0.829178	No functional annotation
Glyma03g02620.1	Motif1	0.120151	0.074148	No significant changes	0.842298	No functional annotation
Glyma12g29560.1	Motif2	0.133891	0.0612055	No significant changes	0.791773	No functional annotation
Glyma03g01010.1	Motif1	0.0757738	0.053442	No significant changes	0.72	Peroxidase
Glyma10g10210.1	Motif2	0.269569	0.0357757	No significant changes	0.181682	SNARE domain containing protein
Glyma07g32240.1	Motif2	0	0.015878	No significant changes	0.952588	Protein kinase
Glyma09g37050.1	Motif1	0.0503837	0.0138191	No significant changes	1	No apical meristem (NAM) protein
Glyma03g22300.1	Motif1	0.0243666	0.00400992	No significant changes	0.498256	Exocyst complex subunit Sec15-like protein
Glyma16g23270.1	Motif3	0.0219737	0	No significant changes	1	HORMA domain containing protein
Glyma01g33350.1	Motif2,3	0	0	No significant changes	1	2OG-Fe(II) oxygenase superfamily
Glyma04g34260.1	Motif2	0	0	No significant changes	1	Pectate lyase
Glyma09g06010.1	Motif2	0	0	No significant changes	1	No functional annotation
Glyma20g24990.2	Motif2	54.51	128.689	Up	2.88e-06	No functional annotation
Glyma01g22620.1	Motif3	12.6621	45.1583	Up	1.11e-09	No functional annotation
Glyma19g28700.1	Motif2	4.77266	19.0422	Up	7.11e-12	No functional annotation
Glyma10g30840.1	Motif2	7.04007	13.6526	Up	0.00301183	No functional annotation
Glyma06g13100.3	Motif1	0.57579	7.45169	Up	3.7e-14	No functional annotation
Glyma02g35550.1	Motif2	1.74992	4.5801	Up	3e-07	Protein tyrosine kinase
Glyma12g32590.1	Motif1	0.388899	4.521	Up	2.05e-14	No functional annotation
Glyma18g02280.3	Motif3	1.32675	4.24979	Up	0.000147811	No functional annotation
Glyma01g03500.1	Motif2	1.44882	4.05506	Up	0.000245821	Kelch motif containing protein
Glyma14g36810.1	Motif2	1.65719	3.47254	Up	7.07e-05	Legume lectin protein
Glyma10g38770.1	Motif3	0.662809	2.40592	Up	1.69e-11	PAZ domain containing protein
Glyma06g13910.1	Motif2	1.07549	2.12633	Up	0.00103031	Auxin responsive protein
Glyma04g34790.2	Motif1	1.10285	2.11847	Up	0.0423583	No functional annotation
Glyma02g40360.1	Motif3	0.109814	1.96529	Up	5.58e-26	BTB/POZ domain containing protein
Glyma20g27970.1	Motif3	1.689	1.73969	Up	0.00886191	Xyloglucan endo-transglycosylase
Glyma09g41960.1	Motif1	0.146135	1.25255	Up	1.73e-06	Cytochrome P450
Glyma09g06040.1	Motif2	0.0891004	0.415449	Up	0.00585269	No functional annotation
Glyma14g23930.1	Motif3	0.0926911	0.313876	Up	4.83e-05	Leucine Rich Repeat protein
Glyma18g44250.1	Motif1	0.0666754	0.268217	Up	0.0189025	Aminotransferase class-III
