# Supplementary material for: Genome-wide identification of binding sites for NAC and YABBY transcription factors and co-regulated genes during soybean seedling development by ChIP-Seq and RNA-Seq
Source: BMC Genomics. 2013 Jul 16;14:477. doi: 10.1186/1471-2164-14-477 (PMC3720225; doi:10.1186/1471-2164-14-477)
Supplement: Additional file 7 — List of 53 gene models encoding WRKY transcription factors expressed at level ( ≥ 10 RPKM) in at least one of seven stages of soybean seedling development. [file 1471-2164-14-477-S7.xlsx]

## Sheet: WRKY TFs
Additional File 7: List of 53 gene models encoding WRKY transcription factors expressed at level ( ≥ 10 RPKM) in at least one of seven stages of soybean seedling development
Candidate gene model (Glyma13g00380.1) regulated by YABBY tarnscription factor was highlighted in yellow and ChIP-Seq peaks for the gene model was shown graphically
Model	S1	S2	S3	S4	S5	S6	S7	pfam
Glyma09g41050.1	0.355502	8.80903	3.29497	12.674	7.95009	9.72238	92.9573	PF03106 WRKY DNA -binding domain
Glyma05g36970.1	8.21853	17.3799	24.6563	21.6189	15.9863	9.89472	43.5887	PF03106 WRKY DNA -binding domain
Glyma15g11680.1	188.439	82.834	74.2868	43.8074	30.7939	13.4743	35.7834	PF03106 WRKY DNA -binding domain
Glyma07g06320.1	9.74421	12.7239	15.588	20.1272	12.2	5.35891	31.7139	PF03106 WRKY DNA -binding domain
Glyma05g20710.1	70.5284	36.5326	26.0468	16.9038	11.1216	8.25678	30.1541	PF03106 WRKY DNA -binding domain
Glyma08g23380.1	53.5756	37.9991	26.8857	18.6778	9.28221	5.84396	26.4865	PF03106 WRKY DNA -binding domain
Glyma08g02580.1	6.04833	14.0465	21.73	16.3281	12.0973	5.81286	26.4037	PF03106 WRKY DNA -binding domain
Glyma09g06980.1	15.8406	9.35965	9.25422	8.19286	7.84636	4.32545	24.6214	PF03106 WRKY DNA -binding domain
Glyma17g18480.1	69.6526	44.8038	36.4499	23.2237	12.5343	7.21062	21.6065	PF03106 WRKY DNA -binding domain
Glyma09g00820.1	171.974	57.2611	49.0647	28.0542	21.4508	9.06309	21.5423	PF03106 WRKY DNA -binding domain
Glyma18g44560.1	0.0605065	1.42397	0.423056	2.1181	1.46331	1.85655	20.3892	PF03106 WRKY DNA -binding domain
Glyma02g01420.1	15.9242	9.13202	11.4899	13.7094	15.6063	14.6972	15.6941	PF03106 WRKY DNA -binding domain
Glyma15g18250.1	34.5547	14.2719	13.0499	9.11616	8.11409	5.17199	15.6554	PF03106 WRKY DNA -binding domain
Glyma10g01450.1	10.9335	4.29733	4.46474	6.99422	8.19495	9.27147	12.5657	PF03106 WRKY DNA -binding domain
Glyma04g40130.1	0.47659	0.693718	0.946201	1.00377	0.668921	1.07645	12.2942	PF03106 WRKY DNA -binding domain
Glyma19g44380.1	0.403083	1.81728	4.85725	7.90074	4.75326	2.4965	11.385	PF03106 WRKY DNA -binding domain		ChIP-Seq Peaks for WRKY transcription factor (Glyma13g00380.1) which is one of the candidate gene regulated by YABBY transcription factor
Glyma03g41750.1	0.86853	2.22477	3.79691	6.22114	4.05705	2.20568	10.6556	PF03106 WRKY DNA -binding domain
Glyma13g00380.1	52.0765	13.9903	10.1879	6.28376	2.64117	1.48609	10.0978	PF03106 WRKY DNA -binding domain
Glyma17g06450.1	37.8693	9.9587	7.0632	5.91072	2.62324	1.40953	7.77965	PF03106 WRKY DNA -binding domain
Glyma17g24700.1	18.2586	12.574	17.4833	9.93416	3.63808	0.884686	7.13682	PF03106 WRKY DNA -binding domain
Glyma05g29310.1	6.05512	10.8442	8.59082	6.05631	2.99362	2.33991	7.08931	PF03106 WRKY DNA -binding domain
Glyma17g29190.1	7.44164	10.0037	11.3846	9.68261	6.26087	3.65757	6.10283	PF03106 WRKY DNA -binding domain
Glyma01g39600.1	19.0705	9.71075	9.45392	4.35229	3.03071	2.29019	4.92458	PF03106 WRKY DNA -binding domain
Glyma13g38630.1	22.7895	22.8149	18.7145	7.05298	4.16772	2.53703	4.52329	PF03106 WRKY DNA -binding domain
Glyma01g43420.1	21.6433	6.61295	8.31334	6.30807	3.67332	0.933117	4.34485	PF03106 WRKY DNA -binding domain
Glyma19g26400.1	31.1298	11.312	6.25255	4.98167	2.95385	1.58176	3.48695	PF03106 WRKY DNA -binding domain
Glyma08g12460.1	4.62976	11.9077	9.8349	7.05105	3.42269	2.28318	2.91556	PF03106 WRKY DNA -binding domain
Glyma07g39250.1	12.1075	9.12679	6.93943	5.61451	3.9158	1.70359	2.15416	PF03106 WRKY DNA -binding domain
Glyma18g47300.1	10.1398	6.39394	5.23337	6.76937	1.95589	0.557573	1.91894	PF03106 WRKY DNA -binding domain
Glyma09g23270.1	13.3985	4.04688	3.44783	2.08288	1.51313	0.530896	1.35355	PF03106 WRKY DNA -binding domain
Glyma04g08060.1	18.2242	4.80972	2.59161	2.1188	1.39501	0.408469	1.31215	PF03106 WRKY DNA -binding domain
Glyma16g05880.1	15.2383	4.66592	3.06639	2.49261	1.02695	0.488079	1.08858	PF03106 WRKY DNA -binding domain
Glyma17g01490.1	11.0027	3.66103	2.98545	2.47488	2.66996	0.835899	1.01765	PF03106 WRKY DNA -binding domain
Glyma16g03570.1	20.8384	5.51151	2.46724	2.66348	0.995296	0.364064	0.608992	PF03106 WRKY DNA -binding domain
Glyma06g20300.1	15.7802	4.07051	2.60912	1.21754	0.734515	0.152741	0.323822	PF03106 WRKY DNA -binding domain
Glyma14g38010.1	191.453	93.101	67.1964	42.4819	29.6654	10.6058	52.517	PF03106 WRKY DNA -binding domain
Glyma02g39870.1	173.487	74.2636	51.264	37.5437	23.6662	8.51226	40.7009	PF03106 WRKY DNA -binding domain
Glyma03g05220.1	38.883	26.1635	36.0846	20.5031	7.53428	1.68991	15.7952	PF03106 WRKY DNA -binding domain
Glyma08g26230.1	12.6363	18.3178	15.1015	11.9135	9.31638	6.50519	13.7669	PF03106 WRKY DNA -binding domain
Glyma01g31920.1	10.7132	11.4716	18.5531	11.7416	4.84876	1.39784	13.0738	PF03106 WRKY DNA -binding domain
Glyma09g41670.1	5.52887	7.63239	11.3265	4.66621	5.01119	1.6216	6.13587	PF03106 WRKY DNA -binding domain
Glyma02g46690.1	0.5243	13.1104	13.9115	7.2256	5.15903	4.00946	4.7604	PF03106 WRKY DNA -binding domain
Glyma18g44030.1	11.6003	8.22928	11.0292	3.76535	2.72296	0.765323	4.49064	PF03106 WRKY DNA -binding domain
Glyma14g01980.1	0.562956	10.3871	10.4372	6.92815	4.87951	3.89666	4.36996	PF03106 WRKY DNA -binding domain
Glyma18g49830.1	11.7881	20.6639	17.607	13.4686	9.52909	6.79381	12.2547	PF03106 WRKY DNA -binding domain
Glyma02g36510.1	5.95148	10.5875	11.6711	12.5963	10.9298	8.1223	9.24183	PF03106 WRKY DNA -binding domain
Glyma15g00570.1	30.2403	14.3747	18.8204	18.6477	9.09821	8.09397	48.5636	PF03106 WRKY DNA -binding domain
Glyma07g02630.1	51.1155	27.735	21.3467	16.3806	8.36854	5.65935	37.7051	PF03106 WRKY DNA -binding domain
Glyma13g44730.1	15.5634	6.44107	8.07939	9.7272	5.14853	4.84654	32.3688	PF03106 WRKY DNA -binding domain
